# Supplementary material for: Dimethyl 2-[24-acetyl-28-oxo-8,11,14-trioxa-24,27-diaza­penta­cyclo­[19.5.1.122,26.02,7.015,20]octa­cosa-2,4,6,15(20),16,18-hexaen-27-yl]but-2-enedioate
Source: Acta Crystallogr Sect E Struct Rep Online. 2012 Jul 10;68(Pt 8):o2431–2. doi: 10.1107/S1600536812030644 (PMC3414347; doi:10.1107/S1600536812030644)
Supplement: Supplementary file 1 [file e-68-o2431-sup1.cif]

##############################################################################
#                                                                            #
# This CIF contains the data in a paper accepted for publication in          #
# Acta Crystallographica Section E. It conforms to the requirements of       #
# Notes for Authors for Acta Crystallographica Section E, and has been       #
# peer reviewed under the auspices of the IUCr Commission on Journals.       #
#                                                                            #
# Full details of the Crystallographic Information File format               #
# are given in the paper "The Crystallographic Information File (CIF):       #
# a New Standard Archive File for Crystallography" by S. R. Hall, F. H.      #
# Allen and I. D. Brown [Acta Cryst. (1991), A47, 655-685].                  #
#                                                                            #
# The current version of the core CIF dictionary is obtainable from          #
# ftp://ftp.iucr.org/pub/cif_core.dic.                                       #
#                                                                            #
# Software is freely available for graphical display of the structure(s)     #
# in this CIF. For information consult the CIF software page                 #
# http://www.iucr.org/resources/cif/software.                                #
#                                                                            #
# This file may be used for bona fide research purposes within the           #
# scientific community so long as proper attribution is given to the journal # 
# article from which it was obtained.                                        #
#                                                                            #
##############################################################################
data_global
_audit_creation_method     'from SHELXL97 CIF and IUCr SHELXL97-template'
_journal_date_recd_electronic     2012-06-29
_journal_date_accepted     2012-07-04
_journal_name_full     'Acta Crystallographica, Section E'
_journal_year     2012
_journal_volume     68
_journal_issue      8
_journal_page_first     o2431
_journal_page_last     o2432
_journal_paper_category     QO
_journal_paper_doi     10.1107/S1600536812030644
_journal_coeditor_code     RK2370
_publ_contact_author_name     'Truong Hong Hieu'
_publ_contact_author_address
;
Department of Chemistry, Vietnam National University, 144 Xuan Thuy, Cau Giay,
Hanoi, Vietnam
;
_publ_contact_author_email     'thh1101@yahoo.com'
_publ_contact_author_fax     '+844-37-54-74-29'
_publ_contact_author_phone     '+844-37-54-70-15'
_publ_section_title
;\
Dimethyl
2-(24-acetyl-28-oxo-8,11,14-trioxa-24,27-diazapentacyclo[19.5.1.1^22,26^.0^2,\
7^.0^15,20^]octacosa-2,4,6,15(20),16,18-hexaen-27-yl)but-2-enedioate
;
loop_
    _publ_author_name
    _publ_author_address
    'Truong Hong Hieu'
;
Department of Chemistry, Vietnam National University, 144 Xuan Thuy, Cau Giay,
Hanoi, Vietnam
;
    'Le Tuan Anh'
;
Department of Chemistry, Vietnam National University, 144 Xuan Thuy, Cau Giay,
Hanoi, Vietnam
;
    'Anatoly T. Soldatenkov'
;
Organic Chemistry Department, Russian People's Friendship University,
Miklukho-Maklaya Street 6, Moscow, 117198, Russian Federation
;
    'Nadezhda M. Kolyadina'
;
Organic Chemistry Department, Russian People's Friendship University,
Miklukho-Maklaya Street 6, Moscow, 117198, Russian Federation
;
    'Victor N. Khrustalev'
;
X-ray Structural Centre,
A. N. Nesmeyanov Institute of Organoelement Compounds,
Russian Academy of Sciences,
28 Vavilov Street, B-334, Moscow 119991, Russian Federation
;
data_I
_chemical_name_systematic
;
Dimethyl 2-(24-acetyl-28-oxo-8,11,14-trioxa-24,27-
diazapentacyclo[19.5.1.1^22,26^.0^2,7^.0^15,20^]octacosa-
2,4,6,15(20),16,18-hexaen-27-yl)but-2-enedioate
;
_chemical_name_common     ?
_chemical_formula_moiety     'C31 H34 N2 O9'
_chemical_formula_sum     'C31 H34 N2 O9'
_chemical_formula_iupac     'C31 H34 N2 O9'
_chemical_formula_weight     578.60
_chemical_melting_point_gt     522
_chemical_melting_point_lt     524
_symmetry_cell_setting     monoclinic
_symmetry_space_group_name_H-M     'P 21/c'
_symmetry_space_group_name_Hall     '-P 2ybc'
loop_
    _symmetry_equiv_pos_as_xyz
    'x, y, z'
    '-x, y+1/2, -z+1/2'
    '-x, -y, -z'
    'x, -y-1/2, z-1/2'
_cell_length_a     9.6634(6)
_cell_length_b     26.3883(18)
_cell_length_c     11.4375(8)
_cell_angle_alpha     90.00
_cell_angle_beta     99.6140(10)
_cell_angle_gamma     90.00
_cell_volume     2875.6(3)
_cell_formula_units_Z     4
_cell_measurement_reflns_used     6686
_cell_measurement_theta_min     2.27
_cell_measurement_theta_max     30.39
_cell_measurement_temperature     100(2)
_exptl_crystal_description     'prism'
_exptl_crystal_colour     'light yellow'
_exptl_crystal_size_max     0.30
_exptl_crystal_size_mid     0.20
_exptl_crystal_size_min     0.20
_exptl_crystal_density_diffrn     1.337
_exptl_crystal_density_meas     ?
_exptl_crystal_density_method     'not measured'
_exptl_crystal_F_000     1224
_exptl_absorpt_coefficient_mu     0.099
_exptl_absorpt_correction_type     multi-scan
_exptl_absorpt_process_details     '(<i>SADABS</i>; Sheldrick, 2003)'
_exptl_absorpt_correction_T_min     0.971
_exptl_absorpt_correction_T_max     0.981
_exptl_special_details
;
;
_diffrn_ambient_temperature     100(2)
_diffrn_radiation_type     'MoK\a'
_diffrn_radiation_wavelength     0.71073
_diffrn_radiation_source     'fine-focus sealed tube'
_diffrn_radiation_monochromator     'graphite'
_diffrn_measurement_device_type     'Bruker APEXII CCD'
_diffrn_measurement_method     '\f and \w scans'
_diffrn_detector_area_resol_mean     ?
_diffrn_reflns_number     36500
_diffrn_reflns_av_R_equivalents     0.0450
_diffrn_reflns_av_sigmaI/netI     0.0398
_diffrn_reflns_theta_min     1.54
_diffrn_reflns_theta_max     30.00
_diffrn_reflns_theta_full     30.00
_diffrn_measured_fraction_theta_max     1.000
_diffrn_measured_fraction_theta_full     1.000
_diffrn_reflns_limit_h_min     -13
_diffrn_reflns_limit_h_max     13
_diffrn_reflns_limit_k_min     -37
_diffrn_reflns_limit_k_max     36
_diffrn_reflns_limit_l_min     -16
_diffrn_reflns_limit_l_max     16
_refine_special_details
;
 Refinement of <i>F</i>^2^ against ALL reflections. The weighted
 <i>R</i>-factor <i>wR</i> and goodness of fit <i>S</i> are based on
 <i>F</i>^2^, conventional <i>R</i>-factors <i>R</i> are based on <i>F</i>,
 with <i>F</i> set to zero for negative <i>F</i>^2^. The threshold expression
 of <i>F</i>^2^ > \s(<i>F</i>^2^) is used only for calculating
 <i>R</i>-factors(gt) <i>etc</i>. and is not relevant to the choice of
 reflections for refinement. <i>R</i>-factors based on <i>F</i>^2^ are
 statistically about twice as large as those based on <i>F</i>, and
 <i>R</i>-factors based on ALL data will be even larger.
;
_reflns_number_total     8396
_reflns_number_gt     6209
_reflns_threshold_expression     I>2\s(I)
_refine_ls_structure_factor_coef     Fsqd
_refine_ls_matrix_type     full
_refine_ls_R_factor_all     0.0696
_refine_ls_R_factor_gt     0.0451
_refine_ls_wR_factor_gt     0.0989
_refine_ls_wR_factor_ref     0.1107
_refine_ls_goodness_of_fit_ref     1.000
_refine_ls_restrained_S_all     1.000
_refine_ls_number_reflns     8396
_refine_ls_number_parameters     382
_refine_ls_number_restraints     0
_refine_ls_hydrogen_treatment     constr
_refine_ls_weighting_scheme     calc
_refine_ls_weighting_details
            'calc w=1/[\s^2^(Fo^2^)+(0.046P)^2^+1.09P] where P=(Fo^2^+2Fc^2^)/3'
_atom_sites_solution_hydrogens     geom
_atom_sites_solution_primary     direct
_atom_sites_solution_secondary     difmap
_refine_ls_shift/su_max     0.000
_refine_ls_shift/su_mean     0.000
_refine_diff_density_max     0.399
_refine_diff_density_min     -0.256
_refine_ls_extinction_method     'none'
_refine_ls_extinction_coef     ?
loop_
    _atom_type_symbol
    _atom_type_description
    _atom_type_scat_dispersion_real
    _atom_type_scat_dispersion_imag
    _atom_type_scat_source
    'C' 'C' 0.0033 0.0016
                         'International Tables Vol C Tables 4.2.6.8 and 6.1.1.4'
    'H' 'H' 0.0000 0.0000
                         'International Tables Vol C Tables 4.2.6.8 and 6.1.1.4'
    'N' 'N' 0.0061 0.0033
                         'International Tables Vol C Tables 4.2.6.8 and 6.1.1.4'
    'O' 'O' 0.0106 0.0060
                         'International Tables Vol C Tables 4.2.6.8 and 6.1.1.4'
_computing_data_collection     '<i>APEX2</i> (Bruker, 2005)'
_computing_cell_refinement     '<i>SAINT</i> (Bruker, 2001)'
_computing_data_reduction     '<i>SAINT</i> (Bruker, 2001)'
_computing_structure_solution     '<i>SHELXTL</i> (Sheldrick, 2008)'
_computing_structure_refinement     '<i>SHELXTL</i> (Sheldrick, 2008)'
_computing_molecular_graphics     '<i>SHELXTL</i> (Sheldrick, 2008)'
_computing_publication_material     '<i>SHELXTL</i> (Sheldrick, 2008)'
loop_
    _atom_site_type_symbol
    _atom_site_label
    _atom_site_fract_x
    _atom_site_fract_y
    _atom_site_fract_z
    _atom_site_U_iso_or_equiv
    _atom_site_adp_type
    _atom_site_calc_flag
    _atom_site_refinement_flags
    _atom_site_occupancy
    _atom_site_symmetry_multiplicity
    _atom_site_disorder_assembly
    _atom_site_disorder_group
    C C1 0.11569(13) 0.11896(5) 0.20020(11) 0.0157(2) Uani d . 1 1 . .
    H H1 0.0768 0.1525 0.2195 0.019 Uiso calc R 1 1 . .
    C C2 0.09245(13) 0.11385(5) 0.06665(11) 0.0179(3) Uani d . 1 1 . .
    C C3 0.02840(14) 0.15322(6) -0.00310(12) 0.0216(3) Uani d . 1 1 . .
    H H3 0.0081 0.1840 0.0335 0.026 Uiso calc R 1 1 . .
    C C4 -0.00658(16) 0.14824(6) -0.12602(13) 0.0276(3) Uani d . 1 1 . .
    H H4 -0.0504 0.1754 -0.1727 0.033 Uiso calc R 1 1 . .
    C C5 0.02316(16) 0.10347(6) -0.17898(13) 0.0287(3) Uani d . 1 1 . .
    H H5 -0.0025 0.0996 -0.2624 0.034 Uiso calc R 1 1 . .
    C C6 0.08995(15) 0.06399(6) -0.11215(12) 0.0250(3) Uani d . 1 1 . .
    H H6 0.1117 0.0336 -0.1497 0.030 Uiso calc R 1 1 . .
    C C7 0.12495(14) 0.06917(5) 0.01056(12) 0.0200(3) Uani d . 1 1 . .
    O O8 0.18727(11) 0.03213(4) 0.08372(8) 0.0225(2) Uani d . 1 1 . .
    C C9 0.24451(16) -0.01130(6) 0.03346(13) 0.0250(3) Uani d . 1 1 . .
    H H9A 0.3061 -0.0007 -0.0232 0.030 Uiso calc R 1 1 . .
    H H9B 0.1685 -0.0329 -0.0088 0.030 Uiso calc R 1 1 . .
    C C10 0.32707(16) -0.03936(5) 0.13614(13) 0.0250(3) Uani d . 1 1 . .
    H H10A 0.2677 -0.0460 0.1972 0.030 Uiso calc R 1 1 . .
    H H10B 0.3595 -0.0723 0.1092 0.030 Uiso calc R 1 1 . .
    O O11 0.44422(10) -0.00887(4) 0.18432(8) 0.0223(2) Uani d . 1 1 . .
    C C12 0.50802(16) -0.02495(5) 0.29917(13) 0.0250(3) Uani d . 1 1 . .
    H H12A 0.5739 -0.0531 0.2926 0.030 Uiso calc R 1 1 . .
    H H12B 0.4353 -0.0373 0.3438 0.030 Uiso calc R 1 1 . .
    C C13 0.58570(15) 0.01879(5) 0.36341(13) 0.0220(3) Uani d . 1 1 . .
    H H13A 0.6447 0.0070 0.4376 0.026 Uiso calc R 1 1 . .
    H H13B 0.6472 0.0350 0.3131 0.026 Uiso calc R 1 1 . .
    O O14 0.48284(9) 0.05405(3) 0.38952(8) 0.01810(19) Uani d . 1 1 . .
    C C15 0.52964(13) 0.09761(5) 0.44734(11) 0.0154(2) Uani d . 1 1 . .
    C C16 0.66552(13) 0.10392(5) 0.50956(11) 0.0175(3) Uani d . 1 1 . .
    H H16 0.7331 0.0778 0.5094 0.021 Uiso calc R 1 1 . .
    C C17 0.70186(14) 0.14851(5) 0.57176(12) 0.0202(3) Uani d . 1 1 . .
    H H17 0.7942 0.1525 0.6148 0.024 Uiso calc R 1 1 . .
    C C18 0.60535(14) 0.18708(5) 0.57162(12) 0.0202(3) Uani d . 1 1 . .
    H H18 0.6306 0.2175 0.6143 0.024 Uiso calc R 1 1 . .
    C C19 0.47031(14) 0.18075(5) 0.50794(11) 0.0182(3) Uani d . 1 1 . .
    H H19 0.4042 0.2075 0.5071 0.022 Uiso calc R 1 1 . .
    C C20 0.42963(13) 0.13655(5) 0.44570(11) 0.0147(2) Uani d . 1 1 . .
    C C21 0.27882(13) 0.13019(5) 0.38529(11) 0.0144(2) Uani d . 1 1 . .
    H H21 0.2286 0.1629 0.3921 0.017 Uiso calc R 1 1 . .
    C C22 0.20355(13) 0.08817(5) 0.44644(11) 0.0158(2) Uani d . 1 1 . .
    H H22 0.2728 0.0704 0.5076 0.019 Uiso calc R 1 1 . .
    C C23 0.08405(14) 0.11077(5) 0.50463(11) 0.0191(3) Uani d . 1 1 . .
    H H23A 0.0399 0.0836 0.5455 0.023 Uiso calc R 1 1 . .
    H H23B 0.1229 0.1364 0.5644 0.023 Uiso calc R 1 1 . .
    N N24 -0.02109(11) 0.13426(5) 0.41473(10) 0.0192(2) Uani d . 1 1 . .
    C C25 -0.08063(13) 0.10019(6) 0.31856(12) 0.0207(3) Uani d . 1 1 . .
    H H25A -0.1472 0.1192 0.2591 0.025 Uiso calc R 1 1 . .
    H H25B -0.1331 0.0727 0.3506 0.025 Uiso calc R 1 1 . .
    C C26 0.03642(13) 0.07711(5) 0.25846(11) 0.0168(2) Uani d . 1 1 . .
    H H26 -0.0050 0.0520 0.1970 0.020 Uiso calc R 1 1 . .
    N N27 0.26543(11) 0.11722(4) 0.25751(9) 0.0146(2) Uani d . 1 1 . .
    C C28 0.13448(13) 0.05052(5) 0.35589(11) 0.0173(3) Uani d . 1 1 . .
    O O28 0.14211(11) 0.00491(4) 0.36862(9) 0.0246(2) Uani d . 1 1 . .
    C C29 -0.05451(14) 0.18412(6) 0.42329(13) 0.0233(3) Uani d . 1 1 . .
    O O29 0.00129(12) 0.21020(4) 0.50702(10) 0.0323(3) Uani d . 1 1 . .
    C C30 -0.16326(16) 0.20626(6) 0.32678(15) 0.0304(3) Uani d . 1 1 . .
    H H30A -0.1776 0.2421 0.3437 0.046 Uiso calc R 1 1 . .
    H H30B -0.2519 0.1879 0.3236 0.046 Uiso calc R 1 1 . .
    H H30C -0.1309 0.2032 0.2503 0.046 Uiso calc R 1 1 . .
    C C31 0.36237(13) 0.14313(5) 0.19759(11) 0.0149(2) Uani d . 1 1 . .
    C C32 0.44149(13) 0.11639(5) 0.13532(11) 0.0162(2) Uani d . 1 1 . .
    H H32 0.4245 0.0809 0.1296 0.019 Uiso calc R 1 1 . .
    C C33 0.55331(14) 0.13640(5) 0.07407(11) 0.0170(2) Uani d . 1 1 . .
    O O33 0.67355(10) 0.12234(4) 0.09900(9) 0.0259(2) Uani d . 1 1 . .
    O O34 0.50805(10) 0.16863(4) -0.01385(9) 0.0238(2) Uani d . 1 1 . .
    C C34 0.61758(16) 0.18984(6) -0.07172(14) 0.0277(3) Uani d . 1 1 . .
    H H34A 0.5771 0.2155 -0.1293 0.042 Uiso calc R 1 1 . .
    H H34B 0.6600 0.1628 -0.1127 0.042 Uiso calc R 1 1 . .
    H H34C 0.6896 0.2055 -0.0122 0.042 Uiso calc R 1 1 . .
    C C35 0.37909(14) 0.19960(5) 0.21065(11) 0.0172(2) Uani d . 1 1 . .
    O O35 0.48639(11) 0.22224(4) 0.20779(10) 0.0258(2) Uani d . 1 1 . .
    O O36 0.25872(10) 0.22096(4) 0.22817(9) 0.0209(2) Uani d . 1 1 . .
    C C36 0.25952(17) 0.27511(5) 0.24882(14) 0.0266(3) Uani d . 1 1 . .
    H H36A 0.1657 0.2889 0.2206 0.040 Uiso calc R 1 1 . .
    H H36B 0.3274 0.2913 0.2059 0.040 Uiso calc R 1 1 . .
    H H36C 0.2859 0.2818 0.3339 0.040 Uiso calc R 1 1 . .
loop_
    _atom_site_aniso_label
    _atom_site_aniso_U_11
    _atom_site_aniso_U_22
    _atom_site_aniso_U_33
    _atom_site_aniso_U_12
    _atom_site_aniso_U_13
    _atom_site_aniso_U_23
    C1 0.0137(6) 0.0194(6) 0.0137(6) -0.0016(5) 0.0010(4) -0.0006(5)
    C2 0.0145(6) 0.0247(7) 0.0141(6) -0.0040(5) 0.0011(4) -0.0005(5)
    C3 0.0203(6) 0.0263(7) 0.0179(6) -0.0004(5) 0.0025(5) 0.0014(5)
    C4 0.0263(7) 0.0376(9) 0.0184(7) 0.0024(6) 0.0023(6) 0.0072(6)
    C5 0.0285(7) 0.0429(9) 0.0142(6) -0.0008(7) 0.0026(5) 0.0000(6)
    C6 0.0265(7) 0.0325(8) 0.0160(6) -0.0032(6) 0.0039(5) -0.0050(6)
    C7 0.0178(6) 0.0250(7) 0.0171(6) -0.0034(5) 0.0023(5) -0.0011(5)
    O8 0.0290(5) 0.0207(5) 0.0175(5) 0.0017(4) 0.0031(4) -0.0036(4)
    C9 0.0301(7) 0.0218(7) 0.0223(7) -0.0007(6) 0.0019(6) -0.0092(6)
    C10 0.0309(7) 0.0165(7) 0.0270(7) -0.0033(6) 0.0027(6) -0.0063(5)
    O11 0.0263(5) 0.0194(5) 0.0201(5) -0.0024(4) 0.0011(4) -0.0001(4)
    C12 0.0335(8) 0.0162(7) 0.0237(7) 0.0036(6) -0.0001(6) -0.0005(5)
    C13 0.0219(6) 0.0188(7) 0.0245(7) 0.0055(5) 0.0012(5) -0.0030(5)
    O14 0.0171(4) 0.0143(4) 0.0229(5) -0.0004(3) 0.0035(4) -0.0024(4)
    C15 0.0180(6) 0.0154(6) 0.0132(6) -0.0016(5) 0.0039(5) 0.0008(5)
    C16 0.0163(6) 0.0194(6) 0.0171(6) 0.0021(5) 0.0037(5) 0.0020(5)
    C17 0.0158(6) 0.0269(7) 0.0168(6) -0.0025(5) -0.0003(5) -0.0002(5)
    C18 0.0215(6) 0.0210(7) 0.0172(6) -0.0032(5) 0.0006(5) -0.0045(5)
    C19 0.0204(6) 0.0176(6) 0.0166(6) 0.0010(5) 0.0029(5) -0.0008(5)
    C20 0.0157(6) 0.0165(6) 0.0117(5) -0.0003(5) 0.0020(4) 0.0018(5)
    C21 0.0145(5) 0.0168(6) 0.0116(5) -0.0002(4) 0.0015(4) -0.0003(4)
    C22 0.0156(6) 0.0185(6) 0.0135(6) -0.0008(5) 0.0032(4) 0.0010(5)
    C23 0.0178(6) 0.0250(7) 0.0148(6) -0.0015(5) 0.0041(5) -0.0014(5)
    N24 0.0140(5) 0.0260(6) 0.0178(5) -0.0004(4) 0.0031(4) -0.0040(5)
    C25 0.0143(6) 0.0285(7) 0.0195(6) -0.0041(5) 0.0034(5) -0.0038(5)
    C26 0.0158(6) 0.0196(6) 0.0150(6) -0.0041(5) 0.0028(5) -0.0025(5)
    N27 0.0133(5) 0.0186(5) 0.0119(5) -0.0020(4) 0.0018(4) -0.0004(4)
    C28 0.0166(6) 0.0202(6) 0.0165(6) -0.0022(5) 0.0070(5) 0.0002(5)
    O28 0.0298(5) 0.0182(5) 0.0266(5) -0.0019(4) 0.0068(4) 0.0005(4)
    C29 0.0180(6) 0.0265(7) 0.0263(7) -0.0004(5) 0.0067(5) -0.0024(6)
    O29 0.0315(6) 0.0279(6) 0.0356(6) -0.0008(5) 0.0003(5) -0.0092(5)
    C30 0.0249(7) 0.0306(8) 0.0349(8) 0.0064(6) 0.0029(6) -0.0010(7)
    C31 0.0155(6) 0.0165(6) 0.0121(5) -0.0008(5) 0.0006(4) 0.0014(4)
    C32 0.0166(6) 0.0171(6) 0.0147(6) 0.0005(5) 0.0016(5) 0.0000(5)
    C33 0.0192(6) 0.0182(6) 0.0137(6) 0.0004(5) 0.0034(5) -0.0027(5)
    O33 0.0178(5) 0.0355(6) 0.0245(5) 0.0042(4) 0.0042(4) 0.0056(4)
    O34 0.0209(5) 0.0289(5) 0.0231(5) 0.0031(4) 0.0082(4) 0.0099(4)
    C34 0.0299(8) 0.0269(8) 0.0300(8) 0.0000(6) 0.0156(6) 0.0087(6)
    C35 0.0192(6) 0.0186(6) 0.0137(6) 0.0010(5) 0.0028(5) 0.0007(5)
    O35 0.0238(5) 0.0200(5) 0.0355(6) -0.0045(4) 0.0105(4) -0.0014(4)
    O36 0.0199(5) 0.0163(5) 0.0266(5) 0.0025(4) 0.0044(4) -0.0001(4)
    C36 0.0338(8) 0.0174(7) 0.0292(8) 0.0052(6) 0.0069(6) -0.0006(6)
_geom_special_details
;
 All s.u.'s (except the s.u. in the dihedral angle between two l.s. planes)
 are estimated using the full covariance matrix. The cell s.u.'s are taken
 into account individually in the estimation of s.u.'s in distances, angles
 and torsion angles; correlations between s.u.'s in cell parameters are only
 used when they are defined by crystal symmetry. An approximate (isotropic)
 treatment of cell s.u.'s is used for estimating s.u.'s involving l.s. planes.
;
loop_
    _geom_bond_atom_site_label_1
    _geom_bond_atom_site_label_2
    _geom_bond_site_symmetry_2
    _geom_bond_distance
    _geom_bond_publ_flag
    C1 N27 . 1.4862(16) ?
    C1 C2 . 1.5124(17) ?
    C1 C26 . 1.5560(18) ?
    C1 H1 . 1.0000 ?
    C2 C3 . 1.3907(19) ?
    C2 C7 . 1.4025(19) ?
    C3 C4 . 1.3962(19) ?
    C3 H3 . 0.9500 ?
    C4 C5 . 1.380(2) ?
    C4 H4 . 0.9500 ?
    C5 C6 . 1.386(2) ?
    C5 H5 . 0.9500 ?
    C6 C7 . 1.3944(19) ?
    C6 H6 . 0.9500 ?
    C7 O8 . 1.3603(17) ?
    O8 C9 . 1.4338(17) ?
    C9 C10 . 1.500(2) ?
    C9 H9A . 0.9900 ?
    C9 H9B . 0.9900 ?
    C10 O11 . 1.4228(17) ?
    C10 H10A . 0.9900 ?
    C10 H10B . 0.9900 ?
    O11 C12 . 1.4196(17) ?
    C12 C13 . 1.500(2) ?
    C12 H12A . 0.9900 ?
    C12 H12B . 0.9900 ?
    C13 O14 . 1.4292(16) ?
    C13 H13A . 0.9900 ?
    C13 H13B . 0.9900 ?
    O14 C15 . 1.3650(15) ?
    C15 C16 . 1.3950(18) ?
    C15 C20 . 1.4086(18) ?
    C16 C17 . 1.3894(19) ?
    C16 H16 . 0.9500 ?
    C17 C18 . 1.3804(19) ?
    C17 H17 . 0.9500 ?
    C18 C19 . 1.3942(18) ?
    C18 H18 . 0.9500 ?
    C19 C20 . 1.3885(18) ?
    C19 H19 . 0.9500 ?
    C20 C21 . 1.5143(17) ?
    C21 N27 . 1.4854(16) ?
    C21 C22 . 1.5548(17) ?
    C21 H21 . 1.0000 ?
    C22 C28 . 1.5081(18) ?
    C22 C23 . 1.5456(18) ?
    C22 H22 . 1.0000 ?
    C23 N24 . 1.4576(17) ?
    C23 H23A . 0.9900 ?
    C23 H23B . 0.9900 ?
    N24 C29 . 1.3623(19) ?
    N24 C25 . 1.4621(17) ?
    C25 C26 . 1.5435(18) ?
    C25 H25A . 0.9900 ?
    C25 H25B . 0.9900 ?
    C26 C28 . 1.5097(18) ?
    C26 H26 . 1.0000 ?
    N27 C31 . 1.4245(16) ?
    C28 O28 . 1.2130(16) ?
    C29 O29 . 1.2283(18) ?
    C29 C30 . 1.509(2) ?
    C30 H30A . 0.9800 ?
    C30 H30B . 0.9800 ?
    C30 H30C . 0.9800 ?
    C31 C32 . 1.3311(18) ?
    C31 C35 . 1.5036(18) ?
    C32 C33 . 1.4799(18) ?
    C32 H32 . 0.9500 ?
    C33 O33 . 1.2076(16) ?
    C33 O34 . 1.3337(16) ?
    O34 C34 . 1.4512(16) ?
    C34 H34A . 0.9800 ?
    C34 H34B . 0.9800 ?
    C34 H34C . 0.9800 ?
    C35 O35 . 1.2019(16) ?
    C35 O36 . 1.3373(16) ?
    O36 C36 . 1.4481(17) ?
    C36 H36A . 0.9800 ?
    C36 H36B . 0.9800 ?
    C36 H36C . 0.9800 ?
loop_
    _geom_angle_atom_site_label_1
    _geom_angle_atom_site_label_2
    _geom_angle_atom_site_label_3
    _geom_angle_site_symmetry_1
    _geom_angle_site_symmetry_3
    _geom_angle
    _geom_angle_publ_flag
    N27 C1 C2 . . 114.34(10) ?
    N27 C1 C26 . . 107.57(10) ?
    C2 C1 C26 . . 111.62(10) ?
    N27 C1 H1 . . 107.7 ?
    C2 C1 H1 . . 107.7 ?
    C26 C1 H1 . . 107.7 ?
    C3 C2 C7 . . 118.54(12) ?
    C3 C2 C1 . . 119.31(12) ?
    C7 C2 C1 . . 122.01(12) ?
    C2 C3 C4 . . 121.13(14) ?
    C2 C3 H3 . . 119.4 ?
    C4 C3 H3 . . 119.4 ?
    C5 C4 C3 . . 119.31(14) ?
    C5 C4 H4 . . 120.3 ?
    C3 C4 H4 . . 120.3 ?
    C4 C5 C6 . . 120.89(13) ?
    C4 C5 H5 . . 119.6 ?
    C6 C5 H5 . . 119.6 ?
    C5 C6 C7 . . 119.59(14) ?
    C5 C6 H6 . . 120.2 ?
    C7 C6 H6 . . 120.2 ?
    O8 C7 C6 . . 123.83(13) ?
    O8 C7 C2 . . 115.64(11) ?
    C6 C7 C2 . . 120.50(13) ?
    C7 O8 C9 . . 119.25(11) ?
    O8 C9 C10 . . 105.72(11) ?
    O8 C9 H9A . . 110.6 ?
    C10 C9 H9A . . 110.6 ?
    O8 C9 H9B . . 110.6 ?
    C10 C9 H9B . . 110.6 ?
    H9A C9 H9B . . 108.7 ?
    O11 C10 C9 . . 107.99(12) ?
    O11 C10 H10A . . 110.1 ?
    C9 C10 H10A . . 110.1 ?
    O11 C10 H10B . . 110.1 ?
    C9 C10 H10B . . 110.1 ?
    H10A C10 H10B . . 108.4 ?
    C12 O11 C10 . . 112.57(11) ?
    O11 C12 C13 . . 109.13(12) ?
    O11 C12 H12A . . 109.9 ?
    C13 C12 H12A . . 109.9 ?
    O11 C12 H12B . . 109.9 ?
    C13 C12 H12B . . 109.9 ?
    H12A C12 H12B . . 108.3 ?
    O14 C13 C12 . . 107.14(11) ?
    O14 C13 H13A . . 110.3 ?
    C12 C13 H13A . . 110.3 ?
    O14 C13 H13B . . 110.3 ?
    C12 C13 H13B . . 110.3 ?
    H13A C13 H13B . . 108.5 ?
    C15 O14 C13 . . 117.64(10) ?
    O14 C15 C16 . . 123.71(12) ?
    O14 C15 C20 . . 115.90(11) ?
    C16 C15 C20 . . 120.33(12) ?
    C17 C16 C15 . . 119.87(12) ?
    C17 C16 H16 . . 120.1 ?
    C15 C16 H16 . . 120.1 ?
    C18 C17 C16 . . 120.73(12) ?
    C18 C17 H17 . . 119.6 ?
    C16 C17 H17 . . 119.6 ?
    C17 C18 C19 . . 119.04(12) ?
    C17 C18 H18 . . 120.5 ?
    C19 C18 H18 . . 120.5 ?
    C20 C19 C18 . . 121.91(12) ?
    C20 C19 H19 . . 119.0 ?
    C18 C19 H19 . . 119.0 ?
    C19 C20 C15 . . 118.10(11) ?
    C19 C20 C21 . . 119.71(11) ?
    C15 C20 C21 . . 122.07(11) ?
    N27 C21 C20 . . 113.17(10) ?
    N27 C21 C22 . . 107.93(10) ?
    C20 C21 C22 . . 111.15(10) ?
    N27 C21 H21 . . 108.1 ?
    C20 C21 H21 . . 108.1 ?
    C22 C21 H21 . . 108.1 ?
    C28 C22 C23 . . 105.85(10) ?
    C28 C22 C21 . . 110.33(10) ?
    C23 C22 C21 . . 110.96(11) ?
    C28 C22 H22 . . 109.9 ?
    C23 C22 H22 . . 109.9 ?
    C21 C22 H22 . . 109.9 ?
    N24 C23 C22 . . 110.07(10) ?
    N24 C23 H23A . . 109.6 ?
    C22 C23 H23A . . 109.6 ?
    N24 C23 H23B . . 109.6 ?
    C22 C23 H23B . . 109.6 ?
    H23A C23 H23B . . 108.2 ?
    C29 N24 C23 . . 120.37(11) ?
    C29 N24 C25 . . 125.43(12) ?
    C23 N24 C25 . . 114.19(11) ?
    N24 C25 C26 . . 110.62(10) ?
    N24 C25 H25A . . 109.5 ?
    C26 C25 H25A . . 109.5 ?
    N24 C25 H25B . . 109.5 ?
    C26 C25 H25B . . 109.5 ?
    H25A C25 H25B . . 108.1 ?
    C28 C26 C25 . . 105.72(10) ?
    C28 C26 C1 . . 110.66(10) ?
    C25 C26 C1 . . 111.13(11) ?
    C28 C26 H26 . . 109.8 ?
    C25 C26 H26 . . 109.8 ?
    C1 C26 H26 . . 109.8 ?
    C31 N27 C21 . . 113.99(10) ?
    C31 N27 C1 . . 116.30(10) ?
    C21 N27 C1 . . 110.20(9) ?
    O28 C28 C22 . . 124.07(12) ?
    O28 C28 C26 . . 124.59(12) ?
    C22 C28 C26 . . 110.61(11) ?
    O29 C29 N24 . . 121.24(13) ?
    O29 C29 C30 . . 120.99(14) ?
    N24 C29 C30 . . 117.76(13) ?
    C29 C30 H30A . . 109.5 ?
    C29 C30 H30B . . 109.5 ?
    H30A C30 H30B . . 109.5 ?
    C29 C30 H30C . . 109.5 ?
    H30A C30 H30C . . 109.5 ?
    H30B C30 H30C . . 109.5 ?
    C32 C31 N27 . . 119.05(12) ?
    C32 C31 C35 . . 121.12(12) ?
    N27 C31 C35 . . 119.75(11) ?
    C31 C32 C33 . . 126.45(12) ?
    C31 C32 H32 . . 116.8 ?
    C33 C32 H32 . . 116.8 ?
    O33 C33 O34 . . 123.74(12) ?
    O33 C33 C32 . . 121.90(12) ?
    O34 C33 C32 . . 114.26(11) ?
    C33 O34 C34 . . 114.68(11) ?
    O34 C34 H34A . . 109.5 ?
    O34 C34 H34B . . 109.5 ?
    H34A C34 H34B . . 109.5 ?
    O34 C34 H34C . . 109.5 ?
    H34A C34 H34C . . 109.5 ?
    H34B C34 H34C . . 109.5 ?
    O35 C35 O36 . . 124.79(12) ?
    O35 C35 C31 . . 124.67(12) ?
    O36 C35 C31 . . 110.53(11) ?
    C35 O36 C36 . . 117.33(11) ?
    O36 C36 H36A . . 109.5 ?
    O36 C36 H36B . . 109.5 ?
    H36A C36 H36B . . 109.5 ?
    O36 C36 H36C . . 109.5 ?
    H36A C36 H36C . . 109.5 ?
    H36B C36 H36C . . 109.5 ?
loop_
    _geom_torsion_atom_site_label_1
    _geom_torsion_atom_site_label_2
    _geom_torsion_atom_site_label_3
    _geom_torsion_atom_site_label_4
    _geom_torsion_site_symmetry_1
    _geom_torsion_site_symmetry_2
    _geom_torsion_site_symmetry_3
    _geom_torsion_site_symmetry_4
    _geom_torsion
    _geom_torsion_publ_flag
    N27 C1 C2 C3 . . . . -118.70(13) ?
    C26 C1 C2 C3 . . . . 118.90(13) ?
    N27 C1 C2 C7 . . . . 65.64(16) ?
    C26 C1 C2 C7 . . . . -56.75(16) ?
    C7 C2 C3 C4 . . . . 1.7(2) ?
    C1 C2 C3 C4 . . . . -174.11(12) ?
    C2 C3 C4 C5 . . . . -0.1(2) ?
    C3 C4 C5 C6 . . . . -1.5(2) ?
    C4 C5 C6 C7 . . . . 1.3(2) ?
    C5 C6 C7 O8 . . . . 178.27(13) ?
    C5 C6 C7 C2 . . . . 0.3(2) ?
    C3 C2 C7 O8 . . . . -179.92(12) ?
    C1 C2 C7 O8 . . . . -4.24(18) ?
    C3 C2 C7 C6 . . . . -1.8(2) ?
    C1 C2 C7 C6 . . . . 173.87(12) ?
    C6 C7 O8 C9 . . . . 12.0(2) ?
    C2 C7 O8 C9 . . . . -169.97(12) ?
    C7 O8 C9 C10 . . . . 169.85(11) ?
    O8 C9 C10 O11 . . . . -67.15(14) ?
    C9 C10 O11 C12 . . . . 164.25(12) ?
    C10 O11 C12 C13 . . . . -156.42(12) ?
    O11 C12 C13 O14 . . . . 70.09(14) ?
    C12 C13 O14 C15 . . . . -179.32(11) ?
    C13 O14 C15 C16 . . . . -17.86(18) ?
    C13 O14 C15 C20 . . . . 164.85(11) ?
    O14 C15 C16 C17 . . . . -176.19(12) ?
    C20 C15 C16 C17 . . . . 0.99(19) ?
    C15 C16 C17 C18 . . . . -0.8(2) ?
    C16 C17 C18 C19 . . . . 0.0(2) ?
    C17 C18 C19 C20 . . . . 0.7(2) ?
    C18 C19 C20 C15 . . . . -0.51(19) ?
    C18 C19 C20 C21 . . . . 175.64(12) ?
    O14 C15 C20 C19 . . . . 177.05(11) ?
    C16 C15 C20 C19 . . . . -0.34(18) ?
    O14 C15 C20 C21 . . . . 0.99(17) ?
    C16 C15 C20 C21 . . . . -176.40(11) ?
    C19 C20 C21 N27 . . . . 126.37(12) ?
    C15 C20 C21 N27 . . . . -57.63(15) ?
    C19 C20 C21 C22 . . . . -111.98(13) ?
    C15 C20 C21 C22 . . . . 64.01(15) ?
    N27 C21 C22 C28 . . . . -3.72(14) ?
    C20 C21 C22 C28 . . . . -128.38(11) ?
    N27 C21 C22 C23 . . . . -120.71(11) ?
    C20 C21 C22 C23 . . . . 114.63(11) ?
    C28 C22 C23 N24 . . . . -58.32(14) ?
    C21 C22 C23 N24 . . . . 61.39(13) ?
    C22 C23 N24 C29 . . . . -122.32(13) ?
    C22 C23 N24 C25 . . . . 56.46(14) ?
    C29 N24 C25 C26 . . . . 122.45(14) ?
    C23 N24 C25 C26 . . . . -56.26(15) ?
    N24 C25 C26 C28 . . . . 57.46(14) ?
    N24 C25 C26 C1 . . . . -62.65(14) ?
    N27 C1 C26 C28 . . . . 2.43(14) ?
    C2 C1 C26 C28 . . . . 128.63(11) ?
    N27 C1 C26 C25 . . . . 119.57(11) ?
    C2 C1 C26 C25 . . . . -114.23(12) ?
    C20 C21 N27 C31 . . . . -38.88(14) ?
    C22 C21 N27 C31 . . . . -162.31(10) ?
    C20 C21 N27 C1 . . . . -171.75(10) ?
    C22 C21 N27 C1 . . . . 64.81(12) ?
    C2 C1 N27 C31 . . . . 39.86(16) ?
    C26 C1 N27 C31 . . . . 164.43(10) ?
    C2 C1 N27 C21 . . . . 171.54(11) ?
    C26 C1 N27 C21 . . . . -63.88(13) ?
    C23 C22 C28 O28 . . . . -105.51(14) ?
    C21 C22 C28 O28 . . . . 134.37(13) ?
    C23 C22 C28 C26 . . . . 65.06(13) ?
    C21 C22 C28 C26 . . . . -55.06(13) ?
    C25 C26 C28 O28 . . . . 106.01(14) ?
    C1 C26 C28 O28 . . . . -133.57(13) ?
    C25 C26 C28 C22 . . . . -64.49(13) ?
    C1 C26 C28 C22 . . . . 55.92(13) ?
    C23 N24 C29 O29 . . . . -0.9(2) ?
    C25 N24 C29 O29 . . . . -179.56(13) ?
    C23 N24 C29 C30 . . . . 179.47(12) ?
    C25 N24 C29 C30 . . . . 0.8(2) ?
    C21 N27 C31 C32 . . . . 127.63(12) ?
    C1 N27 C31 C32 . . . . -102.47(14) ?
    C21 N27 C31 C35 . . . . -49.22(15) ?
    C1 N27 C31 C35 . . . . 80.68(14) ?
    N27 C31 C32 C33 . . . . -175.87(11) ?
    C35 C31 C32 C33 . . . . 0.9(2) ?
    C31 C32 C33 O33 . . . . 119.73(16) ?
    C31 C32 C33 O34 . . . . -63.77(18) ?
    O33 C33 O34 C34 . . . . -5.65(19) ?
    C32 C33 O34 C34 . . . . 177.93(12) ?
    C32 C31 C35 O35 . . . . -28.2(2) ?
    N27 C31 C35 O35 . . . . 148.54(13) ?
    C32 C31 C35 O36 . . . . 152.95(12) ?
    N27 C31 C35 O36 . . . . -30.27(15) ?
    O35 C35 O36 C36 . . . . -2.02(19) ?
    C31 C35 O36 C36 . . . . 176.78(11) ?
loop_
    _geom_hbond_atom_site_label_D
    _geom_hbond_atom_site_label_H
    _geom_hbond_atom_site_label_A
    _geom_hbond_site_symmetry_A
    _geom_hbond_distance_DH
    _geom_hbond_distance_HA
    _geom_hbond_distance_DA
    _geom_hbond_angle_DHA
    _geom_hbond_publ_flag
    C18 H18 O35 4_566 0.95 2.47 3.1735(17) 131 yes
    C25 H25A O33 1_455 0.99 2.30 3.2091(17) 152 yes
    C34 H34A O35 4_565 0.98 2.53 3.5045(19) 174 yes
_iucr_refine_instructions_details
;
TITL I in P 21/c
CELL 0.71073   9.6634  26.3883  11.4375  90.000  99.614  90.000
ZERR    4.00   0.0006   0.0018   0.0008   0.000   0.001   0.000
LATT  1
SYMM -X, 0.5+Y, 0.5-Z
SFAC C H N O
UNIT 124 136 8 36
TEMP -173.0
SIZE 0.20 0.20 0.30
L.S. 12
BOND $H
ACTA
CONF
WGHT    0.046000    1.090000
FVAR       0.12874
C1    1    0.115690    0.118961    0.200202    11.00000    0.01368    0.01943 =
         0.01366   -0.00059    0.00102   -0.00158
AFIX  13
H1    2    0.076842    0.152489    0.219483    11.00000   -1.20000
AFIX   0
C2    1    0.092447    0.113848    0.066647    11.00000    0.01446    0.02471 =
         0.01406   -0.00045    0.00109   -0.00402
C3    1    0.028402    0.153223   -0.003100    11.00000    0.02028    0.02626 =
         0.01794    0.00138    0.00250   -0.00042
AFIX  43
H3    2    0.008109    0.184037    0.033521    11.00000   -1.20000
AFIX   0
C4    1   -0.006584    0.148242   -0.126022    11.00000    0.02626    0.03756 =
         0.01839    0.00721    0.00228    0.00239
AFIX  43
H4    2   -0.050414    0.175399   -0.172707    11.00000   -1.20000
AFIX   0
C5    1    0.023165    0.103469   -0.178984    11.00000    0.02855    0.04291 =
         0.01420    0.00003    0.00264   -0.00083
AFIX  43
H5    2   -0.002473    0.099645   -0.262383    11.00000   -1.20000
AFIX   0
C6    1    0.089954    0.063993   -0.112147    11.00000    0.02647    0.03253 =
         0.01601   -0.00500    0.00394   -0.00316
AFIX  43
H6    2    0.111748    0.033596   -0.149706    11.00000   -1.20000
AFIX   0
C7    1    0.124953    0.069175    0.010564    11.00000    0.01775    0.02499 =
         0.01706   -0.00106    0.00231   -0.00343
O8    4    0.187268    0.032125    0.083723    11.00000    0.02902    0.02074 =
         0.01752   -0.00357    0.00311    0.00173
C9    1    0.244506   -0.011299    0.033460    11.00000    0.03010    0.02183 =
         0.02235   -0.00923    0.00193   -0.00069
AFIX  23
H9A   2    0.306099   -0.000742   -0.023167    11.00000   -1.20000
H9B   2    0.168482   -0.032923   -0.008775    11.00000   -1.20000
AFIX   0
C10   1    0.327067   -0.039358    0.136144    11.00000    0.03090    0.01649 =
         0.02699   -0.00634    0.00271   -0.00332
AFIX  23
H10A  2    0.267713   -0.045962    0.197162    11.00000   -1.20000
H10B  2    0.359521   -0.072270    0.109176    11.00000   -1.20000
AFIX   0
O11   4    0.444223   -0.008869    0.184320    11.00000    0.02634    0.01940 =
         0.02013   -0.00008    0.00108   -0.00239
C12   1    0.508017   -0.024950    0.299171    11.00000    0.03346    0.01621 =
         0.02368   -0.00050   -0.00010    0.00359
AFIX  23
H12A  2    0.573890   -0.053137    0.292595    11.00000   -1.20000
H12B  2    0.435304   -0.037250    0.343847    11.00000   -1.20000
AFIX   0
C13   1    0.585704    0.018785    0.363410    11.00000    0.02192    0.01880 =
         0.02449   -0.00296    0.00124    0.00553
AFIX  23
H13A  2    0.644668    0.006974    0.437586    11.00000   -1.20000
H13B  2    0.647205    0.034950    0.313126    11.00000   -1.20000
AFIX   0
O14   4    0.482840    0.054053    0.389523    11.00000    0.01708    0.01432 =
         0.02294   -0.00244    0.00351   -0.00037
C15   1    0.529640    0.097614    0.447337    11.00000    0.01801    0.01538 =
         0.01316    0.00084    0.00390   -0.00156
C16   1    0.665516    0.103917    0.509563    11.00000    0.01634    0.01943 =
         0.01715    0.00198    0.00372    0.00206
AFIX  43
H16   2    0.733064    0.077770    0.509415    11.00000   -1.20000
AFIX   0
C17   1    0.701863    0.148507    0.571755    11.00000    0.01583    0.02695 =
         0.01684   -0.00021   -0.00027   -0.00249
AFIX  43
H17   2    0.794152    0.152493    0.614846    11.00000   -1.20000
AFIX   0
C18   1    0.605348    0.187082    0.571619    11.00000    0.02146    0.02102 =
         0.01724   -0.00453    0.00055   -0.00324
AFIX  43
H18   2    0.630578    0.217504    0.614303    11.00000   -1.20000
AFIX   0
C19   1    0.470310    0.180751    0.507936    11.00000    0.02036    0.01759 =
         0.01657   -0.00075    0.00288    0.00105
AFIX  43
H19   2    0.404208    0.207452    0.507101    11.00000   -1.20000
AFIX   0
C20   1    0.429632    0.136554    0.445700    11.00000    0.01568    0.01651 =
         0.01171    0.00176    0.00202   -0.00034
C21   1    0.278818    0.130186    0.385290    11.00000    0.01454    0.01678 =
         0.01158   -0.00030    0.00155   -0.00020
AFIX  13
H21   2    0.228587    0.162913    0.392061    11.00000   -1.20000
AFIX   0
C22   1    0.203550    0.088168    0.446443    11.00000    0.01556    0.01854 =
         0.01351    0.00098    0.00323   -0.00083
AFIX  13
H22   2    0.272787    0.070434    0.507630    11.00000   -1.20000
AFIX   0
C23   1    0.084047    0.110774    0.504628    11.00000    0.01783    0.02499 =
         0.01482   -0.00139    0.00406   -0.00151
AFIX  23
H23A  2    0.039904    0.083640    0.545527    11.00000   -1.20000
H23B  2    0.122936    0.136402    0.564397    11.00000   -1.20000
AFIX   0
N24   3   -0.021093    0.134255    0.414730    11.00000    0.01403    0.02596 =
         0.01781   -0.00398    0.00310   -0.00039
C25   1   -0.080629    0.100190    0.318558    11.00000    0.01431    0.02855 =
         0.01952   -0.00376    0.00335   -0.00407
AFIX  23
H25A  2   -0.147167    0.119170    0.259146    11.00000   -1.20000
H25B  2   -0.133130    0.072685    0.350554    11.00000   -1.20000
AFIX   0
C26   1    0.036419    0.077108    0.258462    11.00000    0.01577    0.01959 =
         0.01501   -0.00247    0.00284   -0.00415
AFIX  13
H26   2   -0.004952    0.051955    0.197048    11.00000   -1.20000
AFIX   0
N27   3    0.265428    0.117222    0.257512    11.00000    0.01327    0.01862 =
         0.01186   -0.00039    0.00177   -0.00197
C28   1    0.134480    0.050518    0.355889    11.00000    0.01662    0.02019 =
         0.01648    0.00021    0.00705   -0.00219
O28   4    0.142107    0.004912    0.368616    11.00000    0.02977    0.01823 =
         0.02656    0.00054    0.00679   -0.00192
C29   1   -0.054511    0.184121    0.423294    11.00000    0.01804    0.02653 =
         0.02634   -0.00241    0.00668   -0.00042
O29   4    0.001291    0.210196    0.507022    11.00000    0.03152    0.02791 =
         0.03561   -0.00922    0.00035   -0.00084
C30   1   -0.163256    0.206257    0.326776    11.00000    0.02493    0.03055 =
         0.03488   -0.00098    0.00286    0.00640
AFIX 137
H30A  2   -0.177568    0.242107    0.343683    11.00000   -1.50000
H30B  2   -0.251943    0.187889    0.323626    11.00000   -1.50000
H30C  2   -0.130887    0.203153    0.250329    11.00000   -1.50000
AFIX   0
C31   1    0.362368    0.143134    0.197587    11.00000    0.01554    0.01651 =
         0.01210    0.00136    0.00062   -0.00078
C32   1    0.441487    0.116389    0.135315    11.00000    0.01659    0.01707 =
         0.01473    0.00003    0.00156    0.00050
AFIX  43
H32   2    0.424485    0.080944    0.129621    11.00000   -1.20000
AFIX   0
C33   1    0.553315    0.136403    0.074072    11.00000    0.01924    0.01820 =
         0.01371   -0.00275    0.00345    0.00041
O33   4    0.673552    0.122340    0.099002    11.00000    0.01783    0.03548 =
         0.02449    0.00557    0.00419    0.00417
O34   4    0.508046    0.168626   -0.013850    11.00000    0.02093    0.02888 =
         0.02315    0.00987    0.00818    0.00306
C34   1    0.617583    0.189843   -0.071721    11.00000    0.02985    0.02691 =
         0.03000    0.00875    0.01562    0.00001
AFIX 137
H34A  2    0.577057    0.215526   -0.129311    11.00000   -1.50000
H34B  2    0.660033    0.162840   -0.112738    11.00000   -1.50000
H34C  2    0.689628    0.205490   -0.012194    11.00000   -1.50000
AFIX   0
C35   1    0.379091    0.199604    0.210653    11.00000    0.01919    0.01863 =
         0.01367    0.00072    0.00276    0.00099
O35   4    0.486393    0.222242    0.207788    11.00000    0.02384    0.02002 =
         0.03551   -0.00145    0.01051   -0.00451
O36   4    0.258725    0.220958    0.228172    11.00000    0.01989    0.01634 =
         0.02660   -0.00008    0.00444    0.00251
C36   1    0.259521    0.275107    0.248825    11.00000    0.03376    0.01735 =
         0.02922   -0.00062    0.00686    0.00524
AFIX 137
H36A  2    0.165729    0.288900    0.220606    11.00000   -1.50000
H36B  2    0.327425    0.291261    0.205939    11.00000   -1.50000
H36C  2    0.285947    0.281804    0.333906    11.00000   -1.50000
HKLF 4
REM  I in P2(1)/c
REM R1 =  0.0451 for   6209 Fo > 4sig(Fo)  and  0.0696 for all   8396 data
REM    382 parameters refined using      0 restraints
END
WGHT      0.0461      1.0097
REM Highest difference peak  0.399,  deepest hole -0.256, 1-sigma level 0.049
Q1    1   0.3585  0.1307  0.4180  11.00000  0.05    0.40
Q2    1   0.4742  0.1158  0.4565  11.00000  0.05    0.35
Q3    1   0.3778  0.1695  0.2061  11.00000  0.05    0.34
Q4    1   0.0859  0.0622  0.3094  11.00000  0.05    0.33
Q5    1   0.1678  0.0724  0.3993  11.00000  0.05    0.32
Q6    1   0.2371  0.1095  0.4161  11.00000  0.05    0.32
Q7    1   0.5972  0.0999  0.4826  11.00000  0.05    0.32
Q8    1   0.1195  0.1181  0.1268  11.00000  0.05    0.31
Q9    1   0.0777  0.0982  0.2339  11.00000  0.05    0.30
Q10   1   0.5386  0.0015  0.3260  11.00000  0.05    0.30
Q11   1   0.5484  0.1838  0.5282  11.00000  0.05    0.30
Q12   1   0.4889  0.1330  0.0988  11.00000  0.05    0.28
Q13   1   0.0910  0.0659 -0.0460  11.00000  0.05    0.28
Q14   1   0.4335  0.1342  0.1862  11.00000  0.05    0.27
Q15   1   0.1185  0.0942  0.0348  11.00000  0.05    0.26
Q16   1   0.0238  0.1219  0.4584  11.00000  0.05    0.26
Q17   1   0.1347  0.0996  0.4675  11.00000  0.05    0.26
Q18   1   0.4428  0.1543  0.4850  11.00000  0.05    0.26
Q19   1   0.2914  0.1183  0.3236  11.00000  0.05    0.24
Q20   1   0.6413  0.1615  0.5847  11.00000  0.05    0.24
;
