# Supplementary material for: Dimethyl 2-[24-acetyl-28-oxo-8,11,14-trioxa-24,27-diaza­penta­cyclo­[19.5.1.122,26.02,7.015,20]octa­cosa-2,4,6,15(20),16,18-hexaen-27-yl]but-2-enedioate
Source: Acta Crystallogr Sect E Struct Rep Online. 2012 Jul 10;68(Pt 8):o2431–2. doi: 10.1107/S1600536812030644 (PMC3414347; doi:10.1107/S1600536812030644)
Supplement: Supplementary file 2 [file e-68-o2431-Isup2.hkl]

# 
# h,k,l, Fc-squared, Fo-squared, sigma(Fo-squared) and status flag 
# 
data_I
_shelx_title ' ON239 in P2(1)/c' 
_shelx_refln_list_code          4 
_shelx_F_calc_maximum      246.60 
_exptl_crystal_F_000      1224.00 
_reflns_d_resolution_high  0.7108 
 
loop_ 
 _symmetry_equiv_pos_as_xyz 
 'x, y, z' 
 '-x, y+1/2, -z+1/2' 
 '-x, -y, -z' 
 'x, -y-1/2, z-1/2' 
 
_cell_length_a     9.6634 
_cell_length_b    26.3883 
_cell_length_c    11.4375 
_cell_angle_alpha  90.000 
_cell_angle_beta   99.614 
_cell_angle_gamma  90.000 
 
_shelx_F_squared_multiplier     1.000 
 
loop_ 
 _refln_index_h 
 _refln_index_k 
 _refln_index_l 
 _refln_F_squared_calc 
 _refln_F_squared_meas 
 _refln_F_squared_sigma 
 _refln_observed_status 
   1   0   0     1502.79     1399.88     43.52 o 
   2   0   0    28825.91    28856.49    266.75 o 
   3   0   0       30.09       45.59      4.23 o 
   4   0   0     5926.11     6032.77     65.59 o 
   5   0   0     2053.80     2199.75     33.15 o 
   6   0   0     1111.97     1038.52     22.95 o 
   7   0   0      434.24      389.51     15.67 o 
   8   0   0     1270.98     1310.11     47.39 o 
   9   0   0        7.62        2.71      7.33 o 
  10   0   0       24.16       10.71      8.82 o 
  11   0   0      146.50      170.16     28.36 o 
  12   0   0       76.72       76.03     25.34 o 
  13   0   0       98.73       81.46     26.55 o 
   1   1   0     4195.45     4344.57     33.63 o 
   2   1   0     2640.47     2715.25     21.50 o 
   3   1   0      296.61      245.41      5.70 o 
   4   1   0      127.39      145.12      5.25 o 
   5   1   0     3729.40     3979.35     35.40 o 
   6   1   0      608.49      594.28     12.14 o 
   7   1   0     1590.68     1568.77     21.93 o 
   8   1   0       23.97       33.26      5.79 o 
   9   1   0      549.13      562.53     15.09 o 
  10   1   0      129.76      123.05     10.06 o 
  11   1   0       53.45       29.33      8.41 o 
  12   1   0      615.84      671.86     36.62 o 
  13   1   0        8.02       41.34     15.96 o 
   0   2   0     3065.80     3108.01     32.28 o 
   1   2   0      611.42      576.71      7.29 o 
   2   2   0       93.45      106.34      2.82 o 
   3   2   0     9356.31     9362.67     66.03 o 
   4   2   0     3666.70     3652.38     31.30 o 
   5   2   0      755.84      837.26     13.13 o 
   6   2   0        1.25        2.22      3.76 o 
   7   2   0       27.75       21.88      4.92 o 
   8   2   0      934.11      898.21     17.40 o 
   9   2   0      899.24      877.69     19.95 o 
  10   2   0       20.90       17.15      6.22 o 
  11   2   0      167.62      164.77     12.46 o 
  12   2   0        1.95        7.11     11.40 o 
  13   2   0       80.14      103.12     20.66 o 
   1   3   0     2351.71     2299.27     18.06 o 
   2   3   0    26495.44    25563.05    177.95 o 
   3   3   0     7550.08     7856.87     55.83 o 
   4   3   0      751.98      737.58     10.97 o 
   5   3   0        0.08        1.41      3.04 o 
   6   3   0       65.43       49.47      5.85 o 
   7   3   0      342.48      343.04     10.34 o 
   8   3   0      257.61      222.23      9.66 o 
   9   3   0       51.41       53.66      8.10 o 
  10   3   0        2.82       -1.22      6.28 o 
  11   3   0      303.35      338.21     18.33 o 
  12   3   0      256.28      254.90     27.23 o 
  13   3   0      214.23      237.14     39.22 o 
   0   4   0    21021.26    19872.41    158.16 o 
   1   4   0     7382.03     7038.74     58.87 o 
   2   4   0     6678.08     6552.84     42.98 o 
   3   4   0    15326.31    15889.19     97.55 o 
   4   4   0        4.98        8.60      2.39 o 
   5   4   0     1192.51     1294.36     16.66 o 
   6   4   0       68.28       70.13      5.31 o 
   7   4   0       10.56       15.28      4.50 o 
   8   4   0      582.04      590.89     18.08 o 
   9   4   0      875.18      860.52     18.20 o 
  10   4   0      107.65      125.13     10.81 o 
  11   4   0      468.68      478.10     21.15 o 
  12   4   0       72.54       75.26     15.55 o 
  13   4   0       33.06       33.76     14.96 o 
   1   5   0     2355.65     2436.76     16.75 o 
   2   5   0     3926.22     4022.74     33.55 o 
   3   5   0       25.54       40.52      3.38 o 
   4   5   0        1.88        4.25      2.47 o 
   5   5   0       44.76       36.96      3.91 o 
   6   5   0       74.47       89.07      5.73 o 
   7   5   0      733.44      748.46     14.61 o 
   8   5   0        2.49       -2.54      4.46 o 
   9   5   0      184.44      177.30     11.32 o 
  10   5   0        4.59       10.31      6.77 o 
  11   5   0      472.33      461.05     21.19 o 
  12   5   0      292.72      316.39     19.68 o 
  13   5   0       60.39       85.31     17.75 o 
   0   6   0     4082.92     3984.50     42.87 o 
   1   6   0    10360.87    10496.07     65.79 o 
   2   6   0     1663.20     1650.74     21.03 o 
   3   6   0       10.89       17.50      2.06 o 
   4   6   0        0.28        2.26      2.34 o 
   5   6   0     2012.78     2139.10     22.80 o 
   6   6   0      353.02      351.65      9.43 o 
   7   6   0      462.55      450.35     11.65 o 
   8   6   0        3.58        0.52      4.54 o 
   9   6   0      201.26      181.31     11.49 o 
  10   6   0        6.40       18.64      8.49 o 
  11   6   0       68.25       54.41     10.90 o 
  12   6   0       17.65        5.03      9.82 o 
  13   6   0       58.33       66.99     16.90 o 
   1   7   0     4492.52     4461.59     34.20 o 
   2   7   0      534.57      470.80      5.46 o 
   3   7   0       99.55       86.55      5.52 o 
   4   7   0      433.03      427.97      6.52 o 
   5   7   0     2997.96     3173.08     29.91 o 
   6   7   0       39.36       19.79      5.08 o 
   7   7   0     1944.48     1883.90     24.09 o 
   8   7   0      750.00      730.37     15.44 o 
   9   7   0      171.38      151.31     10.73 o 
  10   7   0        2.66        3.73      8.19 o 
  11   7   0       26.39       54.98     11.04 o 
  12   7   0      216.49      239.86     22.30 o 
  13   7   0       23.46       28.44     16.76 o 
   0   8   0     5062.75     5459.61     69.32 o 
   1   8   0       57.51       58.10      3.30 o 
   2   8   0     2513.54     2514.18     19.93 o 
   3   8   0      771.46      841.40     13.10 o 
   4   8   0      249.70      228.52      7.59 o 
   5   8   0      365.10      363.13      8.09 o 
   6   8   0      956.87      934.18     14.70 o 
   7   8   0     2206.84     2224.52     28.21 o 
   8   8   0      611.49      595.35     16.71 o 
   9   8   0     1495.10     1418.11     32.32 o 
  10   8   0      254.63      268.97     17.64 o 
  11   8   0      497.32      462.64     22.19 o 
  12   8   0      243.17      248.81     18.79 o 
  13   8   0       81.98      101.18     19.11 o 
   1   9   0      201.46      193.53      5.55 o 
   2   9   0      865.41      761.01      8.90 o 
   3   9   0      120.05      164.93      6.19 o 
   4   9   0      278.89      310.48     10.47 o 
   5   9   0      451.92      422.25     11.03 o 
   6   9   0        1.57       -6.15      6.15 o 
   7   9   0      419.59      430.25     11.00 o 
   8   9   0       14.67        7.48      5.84 o 
   9   9   0        0.99        5.56      7.26 o 
  10   9   0      966.13      970.54     28.73 o 
  11   9   0      149.48      146.73     15.10 o 
  12   9   0        1.91       17.09     10.58 o 
  13   9   0       19.06       19.72     12.55 o 
   0  10   0     8032.76     8060.86     86.45 o 
   1  10   0       79.74       99.98      4.58 o 
   2  10   0        0.39        4.79      2.13 o 
   3  10   0        0.05        0.97      2.92 o 
   4  10   0      866.91      850.74     14.52 o 
   5  10   0      350.55      367.40     11.65 o 
   6  10   0     1042.60     1080.29     19.46 o 
   7  10   0       33.73       17.92      7.38 o 
   8  10   0        2.72        0.30      6.90 o 
   9  10   0        5.17       -1.61      7.93 o 
  10  10   0       66.96       72.32     11.47 o 
  11  10   0      104.09       89.15     13.61 o 
  12  10   0       82.77       76.27     14.16 o 
   1  11   0       10.47        7.84      2.71 o 
   2  11   0      781.01      814.61     11.66 o 
   3  11   0     1757.22     1939.81     25.92 o 
   4  11   0        9.09        3.48      3.33 o 
   5  11   0      258.32      245.59     13.58 o 
   6  11   0      257.47      245.18     10.11 o 
   7  11   0      528.76      472.13     16.62 o 
   8  11   0       16.52       14.97      7.65 o 
   9  11   0       49.32       47.42     10.11 o 
  10  11   0      519.83      495.94     22.00 o 
  11  11   0       77.38       74.49     13.16 o 
  12  11   0      198.76      229.66     19.11 o 
   0  12   0    11290.64    11782.20    118.99 o 
   1  12   0      117.03      128.91      6.03 o 
   2  12   0      858.98      866.41     12.55 o 
   3  12   0     1337.67     1405.29     24.83 o 
   4  12   0       37.95       40.68      4.68 o 
   5  12   0       91.94       88.93     11.90 o 
   6  12   0       48.46       53.08      6.64 o 
   7  12   0      476.56      438.15     18.46 o 
   8  12   0       71.71       61.67     10.25 o 
   9  12   0       20.86       11.28      8.50 o 
  10  12   0       24.95       28.14     10.38 o 
  11  12   0      362.53      348.83     21.08 o 
  12  12   0      231.33      263.53     20.56 o 
   1  13   0     3036.83     3210.92     30.45 o 
   2  13   0     1949.58     2141.20     22.72 o 
   3  13   0     1289.32     1431.26     16.70 o 
   4  13   0        1.68       -0.85      3.68 o 
   5  13   0     1025.34     1055.15     18.13 o 
   6  13   0      673.29      656.18     15.23 o 
   7  13   0     1398.11     1320.94     30.19 o 
   8  13   0      118.86      120.60     12.67 o 
   9  13   0      144.83      140.43     14.14 o 
  10  13   0      276.45      252.61     17.76 o 
  11  13   0       84.06       83.37     16.63 o 
  12  13   0       53.69       60.82     13.83 o 
   0  14   0     1543.47     1636.65     28.56 o 
   1  14   0      599.80      684.93     12.38 o 
   2  14   0        8.66       12.07      3.36 o 
   3  14   0      428.59      459.13     12.59 o 
   4  14   0      704.83      735.89     14.54 o 
   5  14   0      792.32      737.99     15.87 o 
   6  14   0        0.75        7.58      7.04 o 
   7  14   0     2802.06     2625.09     44.86 o 
   8  14   0      562.47      551.91     33.18 o 
   9  14   0       27.48       28.03      9.45 o 
  10  14   0      183.22      166.69     16.50 o 
  11  14   0        6.48       29.45     11.18 o 
  12  14   0       98.83       80.92     19.60 o 
   1  15   0       62.56       84.27      5.66 o 
   2  15   0      285.77      252.82      7.92 o 
   3  15   0      580.06      559.29     10.42 o 
   4  15   0      849.55      860.16     16.17 o 
   5  15   0      583.74      558.97     13.08 o 
   6  15   0     3375.34     3407.14     51.01 o 
   7  15   0      140.60      144.43     13.17 o 
   8  15   0      104.38       90.08     11.95 o 
   9  15   0       83.77       77.30     12.27 o 
  10  15   0       30.21       39.09     11.30 o 
  11  15   0        0.09      -13.82     13.82 o 
  12  15   0       30.95       57.23     22.99 o 
   0  16   0       83.83      124.42      9.39 o 
   1  16   0       63.03       71.24      5.63 o 
   2  16   0      128.88      181.34      7.27 o 
   3  16   0        9.59       16.12      4.34 o 
   4  16   0     3754.41     3707.34     40.76 o 
   5  16   0      301.13      335.93     16.01 o 
   6  16   0     1345.65     1328.05     30.55 o 
   7  16   0      436.39      420.79     19.36 o 
   8  16   0        0.22        7.22      8.23 o 
   9  16   0       33.23       35.59     10.66 o 
  10  16   0      197.98      164.97     16.78 o 
  11  16   0        8.26       -9.49      9.49 o 
  12  16   0      204.39      241.91     21.26 o 
   1  17   0      443.60      427.90     11.01 o 
   2  17   0       36.84       38.49      4.89 o 
   3  17   0        7.66       18.75      4.07 o 
   4  17   0      402.91      453.40     12.58 o 
   5  17   0     1636.91     1656.40     33.84 o 
   6  17   0      143.28      135.76     12.99 o 
   7  17   0       79.23       86.70     11.92 o 
   8  17   0      275.42      273.96     23.43 o 
   9  17   0       77.71       77.14     12.72 o 
  10  17   0       10.39       16.74     10.70 o 
  11  17   0        0.02       -4.20     11.23 o 
   0  18   0     1315.22     1261.47     27.54 o 
   1  18   0        0.81       -0.12      4.61 o 
   2  18   0       40.00       37.73      5.25 o 
   3  18   0     1628.49     1639.74     21.20 o 
   4  18   0      575.49      531.94     19.29 o 
   5  18   0     5595.71     5524.24     70.24 o 
   6  18   0       54.78       65.51     10.50 o 
   7  18   0        7.24        6.18      8.24 o 
   8  18   0      637.20      587.57     24.12 o 
   9  18   0       60.30       62.54     12.36 o 
  10  18   0       68.85       74.49     13.93 o 
  11  18   0        1.06      -15.29     15.59 o 
   1  19   0     1019.07     1092.14     18.52 o 
   2  19   0      818.37      864.50     15.91 o 
   3  19   0       23.12       26.57      7.33 o 
   4  19   0      754.73      701.92     22.34 o 
   5  19   0      583.27      597.73     21.44 o 
   6  19   0     2165.92     2118.32     41.22 o 
   7  19   0      180.56      166.90     14.96 o 
   8  19   0        7.74        0.56      9.41 o 
   9  19   0       82.97       81.84     13.30 o 
  10  19   0      198.57      197.68     18.53 o 
  11  19   0        6.12       -5.26     13.29 o 
   0  20   0       80.45      131.11     11.64 o 
   1  20   0      447.91      482.41     12.91 o 
   2  20   0      198.36      197.83      8.94 o 
   3  20   0      327.88      303.04     10.12 o 
   4  20   0     1182.89     1213.46     29.29 o 
   5  20   0      445.27      468.21     20.16 o 
   6  20   0      491.55      405.18     19.65 o 
   7  20   0        3.40        3.21      9.35 o 
   8  20   0        4.13       16.38      9.26 o 
   9  20   0      103.13      112.14     21.86 o 
  10  20   0        0.14        8.30     12.24 o 
  11  20   0       19.23       43.56     14.27 o 
   1  21   0      593.51      583.21     14.37 o 
   2  21   0      191.30      192.51      9.08 o 
   3  21   0     1794.47     1720.08     27.87 o 
   4  21   0      932.09      860.54     25.60 o 
   5  21   0      427.57      373.48     18.69 o 
   6  21   0      150.24      146.83     14.44 o 
   7  21   0       13.90        8.70      9.08 o 
   8  21   0        0.18        3.31      8.66 o 
   9  21   0       38.58       33.83     11.58 o 
  10  21   0       77.18      102.71     20.73 o 
  11  21   0       92.10      132.04     18.01 o 
   0  22   0      256.53      240.96     21.38 o 
   1  22   0     1125.78     1149.63     20.53 o 
   2  22   0        1.08        4.42      5.24 o 
   3  22   0       62.90       72.09     11.47 o 
   4  22   0      501.33      494.54     20.55 o 
   5  22   0       36.55       46.80     10.50 o 
   6  22   0       11.99        3.34      9.16 o 
   7  22   0        6.81        0.27      8.32 o 
   8  22   0        5.78        8.35      9.83 o 
   9  22   0       19.97       16.68     11.15 o 
  10  22   0      250.22      282.52     22.91 o 
   1  23   0      196.86      229.60     12.73 o 
   2  23   0        7.96        1.32      6.10 o 
   3  23   0      679.13      687.87     39.89 o 
   4  23   0        7.33        1.34      8.64 o 
   5  23   0      955.91      901.83     42.86 o 
   6  23   0      180.49      148.80     15.28 o 
   7  23   0       61.27       36.92     10.99 o 
   8  23   0       18.43       33.03     11.02 o 
   9  23   0      157.96      109.48     15.67 o 
  10  23   0        2.75       -9.88     11.61 o 
   0  24   0      433.77      425.10     19.50 o 
   1  24   0      258.84      251.40     11.19 o 
   2  24   0      579.68      576.29     19.69 o 
   3  24   0       99.03       67.35     11.48 o 
   4  24   0        1.06       -8.10      8.10 o 
   5  24   0       24.74       18.14      9.97 o 
   6  24   0      404.83      443.60     22.17 o 
   7  24   0      242.08      247.23     18.83 o 
   8  24   0       38.66       32.91     11.97 o 
   9  24   0       59.47       50.29     13.52 o 
  10  24   0       13.44       -4.19     11.38 o 
   1  25   0       62.22       62.12     11.87 o 
   2  25   0      195.74      226.35     15.56 o 
   3  25   0      152.25      147.33     14.33 o 
   4  25   0        7.12        5.81     11.65 o 
   5  25   0      633.95      615.48     33.88 o 
   6  25   0       11.70       13.06     11.04 o 
   7  25   0       44.11       46.10     12.32 o 
   8  25   0      132.31      164.43     17.63 o 
   9  25   0       84.90       80.98     18.20 o 
   0  26   0       10.94       12.04     10.39 o 
   1  26   0      540.06      557.83     16.42 o 
   2  26   0      876.72      911.60     33.88 o 
   3  26   0      431.35      402.53     31.60 o 
   4  26   0      578.68      536.07     23.20 o 
   5  26   0        0.82       12.60      9.99 o 
   6  26   0      121.76      119.80     14.99 o 
   7  26   0        0.04       -6.60     10.08 o 
   8  26   0        3.24       -4.40     17.16 o 
   9  26   0        0.11       -6.17     12.12 o 
   1  27   0        8.36       13.32      6.99 o 
   2  27   0      347.15      350.64     19.49 o 
   3  27   0       43.72       46.97     11.31 o 
   4  27   0       30.99       11.80     16.20 o 
   5  27   0       19.87        3.23     15.96 o 
   6  27   0       26.82       41.32     11.77 o 
   7  27   0        6.15        6.96     10.98 o 
   8  27   0       12.15       31.57     12.65 o 
   9  27   0       96.99       98.45     16.99 o 
   0  28   0      312.72      299.91     19.01 o 
   1  28   0      413.42      403.05     20.24 o 
   2  28   0       61.31       72.36     12.81 o 
   3  28   0      160.30      158.86     15.87 o 
   4  28   0       38.05       22.87     12.37 o 
   5  28   0        4.40        6.13      9.93 o 
   6  28   0       56.71       18.74     20.47 o 
   7  28   0        3.68       -0.12     11.25 o 
   8  28   0       55.15       60.80     15.22 o 
   1  29   0        8.25       11.29      9.96 o 
   2  29   0      223.04      213.18     17.13 o 
   3  29   0      246.69      227.05     24.39 o 
   4  29   0        4.41       -1.89     13.35 o 
   5  29   0       19.04       25.48     13.50 o 
   6  29   0       24.84       22.73     12.24 o 
   7  29   0        2.99       -1.46     17.23 o 
   8  29   0       19.94       53.67     15.31 o 
   0  30   0      215.02      190.76     46.76 o 
   1  30   0        0.00       -9.44      9.44 o 
   2  30   0        9.18       15.19     10.81 o 
   3  30   0       22.44        0.41     10.24 o 
   4  30   0      133.45      153.73     17.36 o 
   5  30   0        7.68       -1.25     10.82 o 
   6  30   0      128.86       91.24     15.87 o 
   7  30   0        9.11       11.01     18.16 o 
   1  31   0      124.51      133.89     23.69 o 
   2  31   0        6.53       10.09     11.84 o 
   3  31   0      113.13      124.49     16.39 o 
   4  31   0       82.81       76.29     24.11 o 
   5  31   0      433.93      441.91     25.12 o 
   6  31   0      350.22      388.86     24.81 o 
   7  31   0      220.98      230.04     21.53 o 
   0  32   0       17.12       47.67     31.98 o 
   1  32   0        6.04       26.69     14.90 o 
   2  32   0      123.99      110.58     15.54 o 
   3  32   0       30.26       48.05     13.72 o 
   4  32   0       79.88      116.22     16.71 o 
   5  32   0       37.20       21.72     13.55 o 
   6  32   0        6.14       12.45     16.03 o 
   1  33   0       83.38      136.45     39.82 o 
   2  33   0      244.98      262.10     20.13 o 
   3  33   0      612.30      655.62     28.75 o 
   4  33   0        1.72      -11.22     12.12 o 
   5  33   0       27.05       22.32     17.33 o 
   6  33   0       16.27      -12.11     12.11 o 
   0  34   0       14.03       10.26     30.17 o 
   1  34   0       95.37       87.92     26.22 o 
   2  34   0        5.72        7.33     15.62 o 
   3  34   0      184.30      235.32     27.78 o 
   4  34   0       35.54       38.89     14.48 o 
   5  34   0        0.23      -17.00     17.00 o 
   1  35   0       25.72       24.05     23.46 o 
   2  35   0       32.65       13.00     31.07 o 
   3  35   0       77.74       41.74     14.54 o 
   4  35   0       49.08       54.11     18.99 o 
   0  36   0       78.92       74.82     35.00 o 
   1  36   0      176.11      241.11     34.55 o 
   2  36   0        4.45        6.09     21.90 o 
   3  36   0      220.36      242.17     25.47 o 
   1  37   0      484.86      561.82     52.50 o 
 -13   1   1      245.68      268.89     29.57 o 
 -12   1   1      111.06      115.03     13.65 o 
 -11   1   1      172.30      162.58     12.16 o 
 -10   1   1        8.80       14.10      5.95 o 
  -9   1   1     1523.82     1432.32     23.54 o 
  -8   1   1       15.70       11.15      5.05 o 
  -7   1   1       51.83       54.02      7.38 o 
  -6   1   1      917.72      972.11     15.46 o 
  -5   1   1       91.30      101.25      5.13 o 
  -4   1   1     2310.42     2264.92     21.99 o 
  -3   1   1      195.74      184.42      4.96 o 
  -2   1   1     1660.09     1589.80     18.37 o 
  -1   1   1    19832.43    19228.18    207.50 o 
   0   1   1      315.93      311.42      3.52 o 
   1   1   1     6241.01     6212.00     36.98 o 
   2   1   1      157.30      166.28      4.90 o 
   3   1   1      336.69      311.24      6.56 o 
   4   1   1      369.31      353.98      7.89 o 
   5   1   1       25.70       24.37      4.40 o 
   6   1   1      481.57      481.66     11.22 o 
   7   1   1       28.13       13.03      5.88 o 
   8   1   1       49.94       46.98      6.39 o 
   9   1   1        0.01       -4.92      4.92 o 
  10   1   1       19.11       17.93      6.66 o 
  11   1   1        7.71       15.49      9.57 o 
  12   1   1       33.66       16.29     17.50 o 
  13   1   1       95.87       91.38     20.89 o 
 -13   2   1      349.81      407.44     25.94 o 
 -12   2   1      153.86      136.84     22.63 o 
 -11   2   1        0.52       -3.57      6.79 o 
 -10   2   1      538.65      507.20     15.22 o 
  -9   2   1       93.10       86.96      8.50 o 
  -8   2   1      164.07      164.66      9.38 o 
  -7   2   1        5.93       10.41      4.53 o 
  -6   2   1     1537.03     1625.91     27.93 o 
  -5   2   1      607.52      589.07     11.11 o 
  -4   2   1     3051.60     3144.88     27.94 o 
  -3   2   1     6006.01     6231.70     45.50 o 
  -2   2   1     4971.35     4975.74     38.30 o 
  -1   2   1      343.95      393.12      4.73 o 
   0   2   1    36559.13    33742.32    326.36 o 
   1   2   1       15.04       16.53      1.32 o 
   2   2   1     2904.73     2811.88     21.08 o 
   3   2   1       39.00       80.96      4.00 o 
   4   2   1     1049.39     1246.32     15.43 o 
   5   2   1      996.84     1080.75     15.50 o 
   6   2   1       32.21       39.35      4.79 o 
   7   2   1       23.30       29.26      5.04 o 
   8   2   1      310.07      312.01     11.12 o 
   9   2   1        2.62       -0.87      5.18 o 
  10   2   1       56.35       57.54      8.92 o 
  11   2   1      303.43      349.99     18.79 o 
  12   2   1        0.85        1.83     12.23 o 
  13   2   1       28.69       39.16     15.95 o 
 -13   3   1       38.54       45.68     14.61 o 
 -12   3   1       76.48       65.77     14.70 o 
 -11   3   1        2.18        0.12      6.88 o 
 -10   3   1      255.73      235.16     13.27 o 
  -9   3   1       19.78       19.35      5.86 o 
  -8   3   1      801.58      783.32     16.12 o 
  -7   3   1     3567.80     3417.54     35.31 o 
  -6   3   1     1718.83     1676.45     21.14 o 
  -5   3   1      157.15      153.44      6.06 o 
  -4   3   1        1.85        5.78      2.54 o 
  -3   3   1      604.37      615.74      9.98 o 
  -2   3   1      261.05      283.53      5.46 o 
  -1   3   1     1865.07     1801.63     15.02 o 
   0   3   1     1892.03     1928.68     13.98 o 
   1   3   1     4301.73     4052.05     31.70 o 
   2   3   1    22613.39    22076.84    125.21 o 
   3   3   1      660.10      647.01      9.27 o 
   4   3   1     1601.02     1612.79     18.00 o 
   5   3   1     1048.87     1007.94     14.76 o 
   6   3   1      107.60      109.95      6.55 o 
   7   3   1     1155.16     1162.98     18.72 o 
   8   3   1      627.42      630.06     14.78 o 
   9   3   1        1.31       -3.67      4.93 o 
  10   3   1      244.59      301.26     14.78 o 
  11   3   1      461.72      514.86     22.00 o 
  12   3   1       33.57       39.85     13.71 o 
  13   3   1       16.51       12.07     21.12 o 
 -13   4   1       49.41       47.07     18.13 o 
 -12   4   1      212.26      176.20     15.80 o 
 -11   4   1       45.92       29.91      8.40 o 
 -10   4   1      130.72      142.89     14.59 o 
  -9   4   1       27.43       32.22      6.43 o 
  -8   4   1      277.58      293.55     13.00 o 
  -7   4   1      320.80      337.42     10.43 o 
  -6   4   1      673.45      763.25     13.69 o 
  -5   4   1      163.53      136.54      5.90 o 
  -4   4   1      495.47      480.93      8.78 o 
  -3   4   1     1989.88     1910.86     18.34 o 
  -2   4   1      208.01      200.48      5.30 o 
  -1   4   1     1437.09     1336.77     12.62 o 
   0   4   1       19.88       20.34      1.40 o 
   1   4   1      575.45      585.70     13.18 o 
   2   4   1        0.04        7.59      1.31 o 
   3   4   1      652.85      628.64     10.11 o 
   4   4   1      932.77      909.03     12.44 o 
   5   4   1       56.35       77.93      5.22 o 
   6   4   1      594.47      660.25     13.75 o 
   7   4   1       21.39       17.38      4.69 o 
   8   4   1      474.07      499.29     13.13 o 
   9   4   1        1.35        4.77      6.12 o 
  10   4   1       14.99       15.09      8.39 o 
  11   4   1       41.33       40.35     10.47 o 
  12   4   1        1.03       11.45     11.68 o 
  13   4   1        4.93       16.29     16.66 o 
 -13   5   1        1.66        4.58     13.08 o 
 -12   5   1       99.28      105.45     13.86 o 
 -11   5   1       98.02       84.90     11.98 o 
 -10   5   1        1.29       -0.50      6.27 o 
  -9   5   1        7.42        5.09      5.29 o 
  -8   5   1      327.31      286.65     10.75 o 
  -7   5   1      727.50      766.84     14.89 o 
  -6   5   1        5.69       16.60      4.14 o 
  -5   5   1      273.23      284.72      7.82 o 
  -4   5   1     1463.80     1508.25     17.04 o 
  -3   5   1      610.89      601.17      9.08 o 
  -2   5   1     7971.50     7904.88     55.50 o 
  -1   5   1     2486.07     2571.90     21.26 o 
   0   5   1      246.86      210.10      4.11 o 
   1   5   1     3672.20     3912.91     31.21 o 
   2   5   1      710.38      760.12     13.77 o 
   3   5   1     2824.81     2992.43     22.98 o 
   4   5   1     2660.87     2723.60     25.37 o 
   5   5   1       55.58       39.44      3.89 o 
   6   5   1      100.85      109.69      6.03 o 
   7   5   1     1538.41     1503.21     21.28 o 
   8   5   1       56.09       61.94      6.79 o 
   9   5   1      195.09      221.56     12.43 o 
  10   5   1       47.27       38.70      9.52 o 
  11   5   1       10.16       20.69     13.50 o 
  12   5   1      143.56      175.60     19.91 o 
  13   5   1       83.04       87.80     32.28 o 
 -13   6   1      197.27      218.35     22.29 o 
 -12   6   1       26.96       11.93     10.21 o 
 -11   6   1        0.05        0.09     10.28 o 
 -10   6   1       78.83       78.90      9.44 o 
  -9   6   1       34.74       27.38      7.26 o 
  -8   6   1       12.79       20.80      5.47 o 
  -7   6   1       51.83       63.63      6.05 o 
  -6   6   1      839.14      859.49     14.59 o 
  -5   6   1     1492.49     1452.48     27.23 o 
  -4   6   1     1691.73     1751.47     18.91 o 
  -3   6   1     1662.30     1606.99     20.51 o 
  -2   6   1       61.94       68.99      3.46 o 
  -1   6   1      453.25      437.61      7.28 o 
   0   6   1     3008.70     3028.00     24.40 o 
   1   6   1     3858.17     3984.61     27.84 o 
   2   6   1     1265.87     1241.36     24.65 o 
   3   6   1     2867.07     3075.84     26.30 o 
   4   6   1        3.89       21.70      2.38 o 
   5   6   1      631.92      659.49     11.16 o 
   6   6   1     1831.73     1790.88     21.93 o 
   7   6   1      292.84      277.59      9.49 o 
   8   6   1      590.81      569.55     13.89 o 
   9   6   1     2633.51     2532.03     37.94 o 
  10   6   1        2.15        0.77      7.98 o 
  11   6   1      937.81      935.03     29.13 o 
  12   6   1        5.43      -11.48     11.93 o 
  13   6   1        4.10      -10.10     13.25 o 
 -13   7   1       42.69       45.70     15.09 o 
 -12   7   1      310.69      307.00     19.35 o 
 -11   7   1       89.07       97.75     12.71 o 
 -10   7   1      126.48      108.99     12.35 o 
  -9   7   1        3.78        5.25      7.44 o 
  -8   7   1        7.05        6.68      7.64 o 
  -7   7   1      698.82      691.77     14.25 o 
  -6   7   1       26.39       39.74      4.82 o 
  -5   7   1      144.30      122.66      5.76 o 
  -4   7   1     3089.32     3100.93     28.30 o 
  -3   7   1        0.70        0.27      2.18 o 
  -2   7   1     8661.17     8490.83     60.36 o 
  -1   7   1     1651.42     1772.03     19.93 o 
   0   7   1     3617.41     3694.69     29.46 o 
   1   7   1     2581.57     2661.77     20.16 o 
   2   7   1       38.63       48.71      5.49 o 
   3   7   1        0.56        1.80      1.75 o 
   4   7   1     3531.30     3648.17     58.16 o 
   5   7   1     1251.06     1344.87     16.62 o 
   6   7   1     2834.04     2714.64     29.27 o 
   7   7   1       73.14       67.07      5.89 o 
   8   7   1        0.37        3.98      5.57 o 
   9   7   1      548.43      499.93     22.81 o 
  10   7   1        0.87        8.94     10.02 o 
  11   7   1      416.44      439.20     21.76 o 
  12   7   1       45.58       64.54     23.78 o 
 -13   8   1       12.94       12.80     11.42 o 
 -12   8   1      234.18      257.91     18.59 o 
 -11   8   1      143.54      133.75     14.17 o 
 -10   8   1       61.58       68.06     10.96 o 
  -9   8   1      886.23      853.93     21.12 o 
  -8   8   1      804.00      771.13     16.01 o 
  -7   8   1      129.84      106.68      6.95 o 
  -6   8   1     2735.08     2873.61     30.62 o 
  -5   8   1     2728.53     2955.92     29.61 o 
  -4   8   1     2406.33     2557.04     26.22 o 
  -3   8   1     3512.04     3824.27     32.27 o 
  -2   8   1     2433.64     2436.41     30.06 o 
  -1   8   1     1696.20     1625.40     17.63 o 
   0   8   1     6127.69     6235.88     46.16 o 
   1   8   1      281.10      278.45      5.05 o 
   2   8   1       17.43       20.54      5.13 o 
   3   8   1       13.18        7.89      3.86 o 
   4   8   1      505.92      524.10     12.46 o 
   5   8   1      831.29      844.67     15.67 o 
   6   8   1     2353.28     2527.96     26.81 o 
   7   8   1       84.05       81.97      6.00 o 
   8   8   1      332.91      366.20     14.10 o 
   9   8   1      302.23      288.33     25.87 o 
  10   8   1        0.91       -7.36     12.11 o 
  11   8   1       87.83      100.60     14.18 o 
  12   8   1        2.83       -9.69      9.69 o 
 -13   9   1       14.03       39.04     12.99 o 
 -12   9   1        6.71        4.23     10.71 o 
 -11   9   1       92.15       98.87     17.59 o 
 -10   9   1      296.28      289.20     17.11 o 
  -9   9   1       19.59       13.47      6.54 o 
  -8   9   1      183.73      187.13     10.68 o 
  -7   9   1      714.33      723.41     14.38 o 
  -6   9   1     3292.35     3375.23     33.35 o 
  -5   9   1      261.72      269.90      7.79 o 
  -4   9   1      146.34      128.69      5.35 o 
  -3   9   1      313.48      394.74      8.01 o 
  -2   9   1      685.28      611.39     11.30 o 
  -1   9   1     2869.70     2879.49     25.79 o 
   0   9   1     1677.84     1740.90     18.04 o 
   1   9   1     5931.13     5983.91     45.33 o 
   2   9   1      825.22      883.29     10.84 o 
   3   9   1      216.89      224.36     10.02 o 
   4   9   1     1154.22     1144.84     16.96 o 
   5   9   1     1870.89     1904.24     31.51 o 
   6   9   1       12.11       22.30      5.31 o 
   7   9   1      685.15      652.50     16.44 o 
   8   9   1       56.94       55.56     13.67 o 
   9   9   1        7.87       17.62      8.34 o 
  10   9   1       12.77       28.45     11.47 o 
  11   9   1        1.06       19.02     10.33 o 
  12   9   1      493.60      542.63     26.01 o 
 -13  10   1      191.92      207.71     19.41 o 
 -12  10   1       19.84       19.80     11.24 o 
 -11  10   1       18.46       15.09      9.76 o 
 -10  10   1      245.69      252.42     16.62 o 
  -9  10   1       40.96       31.28      8.74 o 
  -8  10   1      363.05      349.31     13.62 o 
  -7  10   1        2.08       -4.08      4.08 o 
  -6  10   1      963.25      993.44     16.64 o 
  -5  10   1      158.76      154.93      6.64 o 
  -4  10   1      497.52      480.73      9.30 o 
  -3  10   1        7.54        7.09      2.69 o 
  -2  10   1     1043.68     1114.19     14.15 o 
  -1  10   1       21.72       46.85      5.13 o 
   0  10   1     7203.67     7440.74     55.35 o 
   1  10   1     1362.90     1356.06     15.52 o 
   2  10   1      421.77      413.99      6.09 o 
   3  10   1      315.98      322.99     15.50 o 
   4  10   1     2431.59     2441.93     35.35 o 
   5  10   1      126.02      142.17      7.10 o 
   6  10   1       31.83       24.51      5.31 o 
   7  10   1      729.09      773.24     22.90 o 
   8  10   1        9.90        5.86      7.04 o 
   9  10   1       17.19       17.13      8.53 o 
  10  10   1       37.97       13.74      8.80 o 
  11  10   1      833.27      847.08     51.15 o 
  12  10   1      120.78      150.09     17.17 o 
 -12  11   1       14.08       19.75     11.32 o 
 -11  11   1       15.47       31.42     10.44 o 
 -10  11   1      554.96      548.83     22.55 o 
  -9  11   1      189.74      195.49     14.70 o 
  -8  11   1     1300.91     1243.86     24.41 o 
  -7  11   1      579.74      546.28     20.84 o 
  -6  11   1       35.77       34.50      4.39 o 
  -5  11   1      153.48      179.27      6.49 o 
  -4  11   1       55.84       58.26      4.16 o 
  -3  11   1      688.17      796.58     12.06 o 
  -2  11   1      172.93      194.39      6.40 o 
  -1  11   1      785.61      771.04     12.06 o 
   0  11   1     1432.17     1538.76     17.80 o 
   1  11   1      204.02      228.32      6.34 o 
   2  11   1      161.90      146.47      5.94 o 
   3  11   1        0.07       -1.71      4.09 o 
   4  11   1     2141.23     2038.29     32.41 o 
   5  11   1      138.91      144.80      7.07 o 
   6  11   1      352.41      381.33     11.73 o 
   7  11   1      491.58      520.25     19.07 o 
   8  11   1      206.54      192.69     14.26 o 
   9  11   1       20.36       25.97     10.71 o 
  10  11   1       40.41       26.41      9.57 o 
  11  11   1        3.85       10.36     11.93 o 
  12  11   1        3.68       13.46     11.35 o 
 -12  12   1       28.85       17.88     12.19 o 
 -11  12   1      452.50      454.25     22.74 o 
 -10  12   1       47.48       23.67      9.74 o 
  -9  12   1      261.24      254.78     16.58 o 
  -8  12   1      384.24      381.49     18.72 o 
  -7  12   1        5.04        8.87      5.79 o 
  -6  12   1      784.62      741.04     16.39 o 
  -5  12   1       19.09       14.90      4.66 o 
  -4  12   1       80.89       74.75      5.52 o 
  -3  12   1      192.75      265.29      7.33 o 
  -2  12   1      494.92      484.34      9.79 o 
  -1  12   1     3062.71     3143.06     29.56 o 
   0  12   1      343.30      359.11      8.52 o 
   1  12   1     2500.88     2611.37     37.96 o 
   2  12   1     5019.91     5379.29     47.67 o 
   3  12   1     1324.93     1393.51     25.32 o 
   4  12   1     3487.51     3612.05     47.08 o 
   5  12   1       85.72       84.78      9.09 o 
   6  12   1      707.64      721.19     21.20 o 
   7  12   1      266.37      237.85     14.67 o 
   8  12   1      302.29      318.26     17.08 o 
   9  12   1       34.18       43.33     11.81 o 
  10  12   1       67.46       91.12     13.36 o 
  11  12   1        7.97       15.39     10.53 o 
  12  12   1       42.20       66.01     14.29 o 
 -12  13   1        1.09        6.20     10.65 o 
 -11  13   1       23.62       27.90     12.28 o 
 -10  13   1        0.08       -0.93     10.02 o 
  -9  13   1        3.00        2.59      8.42 o 
  -8  13   1      480.69      468.87     19.36 o 
  -7  13   1      645.33      589.46     16.10 o 
  -6  13   1        0.47       -3.97      4.59 o 
  -5  13   1        6.59        8.37      4.69 o 
  -4  13   1     1101.12     1185.69     15.91 o 
  -3  13   1      110.10      128.50      5.87 o 
  -2  13   1     4959.27     5019.15     42.71 o 
  -1  13   1       53.23       81.92      5.35 o 
   0  13   1      192.31      221.12      8.00 o 
   1  13   1       49.75       56.96      4.49 o 
   2  13   1     2660.07     2774.49     26.71 o 
   3  13   1      117.84      115.70      9.14 o 
   4  13   1      627.34      593.68     17.72 o 
   5  13   1      352.17      361.39     15.15 o 
   6  13   1      237.92      236.12     13.91 o 
   7  13   1     1226.68     1159.52     28.90 o 
   8  13   1      318.56      289.42     16.75 o 
   9  13   1      282.50      240.43     16.71 o 
  10  13   1      149.42      158.04     15.82 o 
  11  13   1        1.19       12.59     10.54 o 
  12  13   1      104.23      109.43     16.41 o 
 -12  14   1       78.15       86.89     14.80 o 
 -11  14   1       40.72       42.15     11.79 o 
 -10  14   1       96.89       83.64     12.84 o 
  -9  14   1       47.53       48.26     10.45 o 
  -8  14   1      161.91      167.09     16.98 o 
  -7  14   1     1193.30     1177.09     28.78 o 
  -6  14   1      126.65      120.39      8.78 o 
  -5  14   1      327.79      351.03     17.45 o 
  -4  14   1      551.87      544.30     10.67 o 
  -3  14   1       29.11       22.85      3.98 o 
  -2  14   1     1457.30     1485.65     19.29 o 
  -1  14   1        5.19        5.39      5.26 o 
   0  14   1     3436.00     3613.63     34.06 o 
   1  14   1      681.82      731.48     13.33 o 
   2  14   1     1993.09     2021.86     22.09 o 
   3  14   1       42.21       63.45      9.09 o 
   4  14   1       15.78        9.50      5.87 o 
   5  14   1      212.35      217.97     13.21 o 
   6  14   1      713.06      622.95     25.78 o 
   7  14   1        0.11       -0.86      6.79 o 
   8  14   1       93.38       99.95     12.13 o 
   9  14   1        3.73        7.43      8.66 o 
  10  14   1       13.94        2.74      9.56 o 
  11  14   1       30.25       48.27     13.50 o 
  12  14   1        0.46       16.36     11.92 o 
 -12  15   1       33.88       57.14     13.77 o 
 -11  15   1       89.13       91.99     16.45 o 
 -10  15   1      256.39      264.94     25.26 o 
  -9  15   1      948.00      935.05     28.62 o 
  -8  15   1        0.68        5.69      7.55 o 
  -7  15   1     1282.66     1246.47     30.01 o 
  -6  15   1      564.72      533.05     16.39 o 
  -5  15   1       58.35       82.10      7.53 o 
  -4  15   1      920.10      957.16     26.29 o 
  -3  15   1     1141.69     1116.93     19.75 o 
  -2  15   1      676.41      581.45     14.33 o 
  -1  15   1      181.65      200.84      7.75 o 
   0  15   1      377.06      393.63     10.06 o 
   1  15   1     1061.33     1081.40     16.06 o 
   2  15   1       13.00       31.00      4.98 o 
   3  15   1      445.66      480.85      8.52 o 
   4  15   1     1009.53      963.01     23.69 o 
   5  15   1      837.55      739.45     25.43 o 
   6  15   1      668.91      664.51     23.69 o 
   7  15   1       18.04       35.64      9.37 o 
   8  15   1      213.45      217.30     15.90 o 
   9  15   1       31.31       41.11     15.96 o 
  10  15   1       15.28       28.99     10.78 o 
  11  15   1        0.05       -6.10     11.08 o 
  12  15   1       28.61       63.12     15.61 o 
 -12  16   1       50.15       63.60     14.44 o 
 -11  16   1      276.90      264.64     19.82 o 
 -10  16   1        0.31        5.80      9.61 o 
  -9  16   1      241.07      220.30     16.71 o 
  -8  16   1       52.10       57.56     10.63 o 
  -7  16   1        5.61        9.46      8.01 o 
  -6  16   1       70.45       91.12     10.85 o 
  -5  16   1     2891.91     2737.81     39.99 o 
  -4  16   1     1217.71     1205.34     23.08 o 
  -3  16   1     1027.36     1041.78     16.24 o 
  -2  16   1      286.79      320.65      9.56 o 
  -1  16   1      400.71      386.82     10.45 o 
   0  16   1        0.02        1.21      3.52 o 
   1  16   1       13.46        8.14      3.89 o 
   2  16   1        7.43        1.19      4.72 o 
   3  16   1     1241.35     1262.92     15.88 o 
   4  16   1       26.49        7.78      6.95 o 
   5  16   1      343.98      374.07     17.05 o 
   6  16   1       55.59       48.15      9.63 o 
   7  16   1       11.98        8.72      9.58 o 
   8  16   1        5.79       -0.71     10.40 o 
   9  16   1        0.29       20.08     10.00 o 
  10  16   1      169.98      195.08     17.85 o 
  11  16   1       78.38       94.45     15.61 o 
 -12  17   1       18.98       15.08     12.15 o 
 -11  17   1        6.04        0.98     10.51 o 
 -10  17   1      105.85      132.31     15.60 o 
  -9  17   1      655.98      602.52     24.16 o 
  -8  17   1        0.13       -2.92      7.99 o 
  -7  17   1        0.35       21.29      8.72 o 
  -6  17   1     2166.94     2212.52     40.47 o 
  -5  17   1       52.08       55.33      7.24 o 
  -4  17   1      295.54      340.82     13.85 o 
  -3  17   1      663.97      706.60     13.66 o 
  -2  17   1      438.72      381.77     10.64 o 
  -1  17   1        1.43        5.05      4.28 o 
   0  17   1      276.64      237.94      8.89 o 
   1  17   1      212.82      204.56      8.18 o 
   2  17   1      360.70      354.81     11.83 o 
   3  17   1       89.16       79.34      4.89 o 
   4  17   1      904.66      814.60     22.75 o 
   5  17   1      425.66      389.87     17.91 o 
   6  17   1      989.38      871.31     25.85 o 
   7  17   1      130.13      140.50     14.46 o 
   8  17   1       67.66       83.56     12.43 o 
   9  17   1       23.88       38.04     10.93 o 
  10  17   1      184.61      186.51     17.57 o 
  11  17   1        9.74       -6.13     10.46 o 
 -11  18   1       75.14       74.84     14.89 o 
 -10  18   1       92.22      118.84     19.42 o 
  -9  18   1      429.14      387.95     23.78 o 
  -8  18   1       91.46       96.16     13.04 o 
  -7  18   1     2031.01     1907.26     39.38 o 
  -6  18   1       30.49       51.40     12.63 o 
  -5  18   1       17.25       11.31      7.91 o 
  -4  18   1       97.59       92.91      8.86 o 
  -3  18   1      242.34      239.08     10.59 o 
  -2  18   1      762.85      777.97     19.41 o 
  -1  18   1     1557.94     1504.84     21.56 o 
   0  18   1      196.79      222.52      8.89 o 
   1  18   1       18.39       30.48      5.14 o 
   2  18   1      375.01      352.61     10.09 o 
   3  18   1     2324.21     2323.83     25.31 o 
   4  18   1      220.28      194.90     13.47 o 
   5  18   1      234.01      203.34     14.59 o 
   6  18   1      336.92      310.19     18.19 o 
   7  18   1        1.19        6.40      8.12 o 
   8  18   1        4.82       -9.06      9.06 o 
   9  18   1       10.57      -10.82     14.10 o 
  10  18   1      143.56      188.28     18.15 o 
  11  18   1       70.47       99.24     15.92 o 
 -11  19   1       30.00       43.20     12.44 o 
 -10  19   1       63.65       81.47     14.52 o 
  -9  19   1        0.01        1.35      8.83 o 
  -8  19   1       75.12      100.56     13.20 o 
  -7  19   1        4.50        8.01      8.41 o 
  -6  19   1     1966.65     1778.40     37.16 o 
  -5  19   1      248.41      220.48     14.74 o 
  -4  19   1      151.49      169.22     10.18 o 
  -3  19   1      376.38      369.38     12.07 o 
  -2  19   1       76.61       84.66      7.42 o 
  -1  19   1        5.94       17.18      5.05 o 
   0  19   1       88.19      110.25      7.36 o 
   1  19   1       73.53       41.20      5.67 o 
   2  19   1      418.91      374.30     10.61 o 
   3  19   1      105.78      110.12     10.11 o 
   4  19   1      976.48      940.48     34.60 o 
   5  19   1      111.27      112.60     12.49 o 
   6  19   1       11.02        7.19      8.21 o 
   7  19   1       20.35       19.40      8.92 o 
   8  19   1       34.08       32.95     10.44 o 
   9  19   1      329.65      315.23     20.39 o 
  10  19   1       10.92       -1.00     10.48 o 
  11  19   1        0.14        5.02     12.55 o 
 -11  20   1       40.47       31.11     13.06 o 
 -10  20   1       46.25       70.51     19.94 o 
  -9  20   1       27.18       19.05     10.97 o 
  -8  20   1      424.01      392.43     21.06 o 
  -7  20   1       63.54       71.49     11.80 o 
  -6  20   1      180.77      155.65     14.17 o 
  -5  20   1      218.44      165.59     13.49 o 
  -4  20   1        0.07       -3.70      5.93 o 
  -3  20   1      476.60      479.42     14.29 o 
  -2  20   1       21.25       12.75      5.37 o 
  -1  20   1      129.11      109.46      7.73 o 
   0  20   1       93.93       90.46      7.74 o 
   1  20   1        0.32       -0.03      4.70 o 
   2  20   1      527.12      525.83     13.40 o 
   3  20   1       21.09       13.09      7.73 o 
   4  20   1      221.82      188.11     14.15 o 
   5  20   1      324.73      313.23     17.49 o 
   6  20   1      307.20      304.99     18.10 o 
   7  20   1       36.45       11.71      9.08 o 
   8  20   1       53.92       51.20     11.59 o 
   9  20   1      197.76      201.78     18.26 o 
  10  20   1      155.20      173.63     18.12 o 
  11  20   1       79.58       90.42     16.63 o 
 -11  21   1      140.31      129.30     18.04 o 
 -10  21   1        1.43        4.61     10.87 o 
  -9  21   1        2.99        9.24     10.54 o 
  -8  21   1       26.07       10.27     10.02 o 
  -7  21   1      104.65       82.52     12.51 o 
  -6  21   1        9.90        3.39      8.35 o 
  -5  21   1        9.67       -4.97      7.53 o 
  -4  21   1       24.69       20.21      8.92 o 
  -3  21   1     2209.52     2157.20     31.61 o 
  -2  21   1      566.60      541.38     14.00 o 
  -1  21   1      323.88      301.97     11.22 o 
   0  21   1     2187.31     2187.87     28.66 o 
   1  21   1       33.40       44.07      6.56 o 
   2  21   1      226.65      209.20      9.19 o 
   3  21   1      567.09      574.82     29.00 o 
   4  21   1      293.80      302.92     17.19 o 
   5  21   1     4059.60     3960.33     60.18 o 
   6  21   1       64.58       47.77     10.69 o 
   7  21   1       20.69       17.54      9.02 o 
   8  21   1       14.39       -6.05     13.67 o 
   9  21   1        0.79       -9.53     16.67 o 
  10  21   1       23.35       36.92     20.12 o 
 -10  22   1        5.85        8.60     11.10 o 
  -9  22   1        9.10       12.15     13.67 o 
  -8  22   1       23.35       19.87     10.70 o 
  -7  22   1      897.46      894.36     28.92 o 
  -6  22   1       19.42       27.99      9.65 o 
  -5  22   1       44.34       17.88      8.91 o 
  -4  22   1     2755.86     2727.33     54.17 o 
  -3  22   1       80.69       99.45     11.66 o 
  -2  22   1      736.37      649.81     15.53 o 
  -1  22   1      217.01      198.01     10.05 o 
   0  22   1      598.11      650.08     17.09 o 
   1  22   1        3.03        8.55      5.74 o 
   2  22   1      400.86      428.12     12.47 o 
   3  22   1       43.05       42.39      9.94 o 
   4  22   1        3.73       11.95      8.56 o 
   5  22   1       71.39       72.10     12.00 o 
   6  22   1       33.33       44.30     11.06 o 
   7  22   1        4.95        6.69      9.56 o 
   8  22   1        1.07        7.31     12.28 o 
   9  22   1      118.95      101.24     15.24 o 
  10  22   1        4.57      -13.93     13.93 o 
 -10  23   1        4.36       14.39     12.02 o 
  -9  23   1       19.24       28.09     12.51 o 
  -8  23   1      164.15      162.01     16.50 o 
  -7  23   1      153.08      124.49     14.81 o 
  -6  23   1       94.51       95.39     13.11 o 
  -5  23   1      165.33      224.06     16.51 o 
  -4  23   1       32.19       49.33     10.40 o 
  -3  23   1        0.01       -4.59      7.72 o 
  -2  23   1        0.03        6.73      5.80 o 
  -1  23   1      613.30      602.18     15.63 o 
   0  23   1      403.37      363.52     12.61 o 
   1  23   1     2122.88     2106.21     28.91 o 
   2  23   1      389.81      351.38     13.77 o 
   3  23   1        0.11       -3.31     13.33 o 
   4  23   1       12.47        4.02      8.88 o 
   5  23   1      702.58      683.92     26.73 o 
   6  23   1       85.59       58.91     12.10 o 
   7  23   1      214.34      226.45     18.27 o 
   8  23   1      169.94      157.11     16.76 o 
   9  23   1       22.81       32.27     12.88 o 
  10  23   1        1.48       17.99     16.81 o 
 -10  24   1       83.82       72.19     15.35 o 
  -9  24   1       12.23        1.75     10.70 o 
  -8  24   1       52.60       64.77     13.70 o 
  -7  24   1        5.62       16.85     10.24 o 
  -6  24   1       43.35       42.88     11.53 o 
  -5  24   1       27.30       22.59     16.63 o 
  -4  24   1      237.35      212.87     15.81 o 
  -3  24   1        1.07       11.74      8.60 o 
  -2  24   1      446.25      415.25     13.60 o 
  -1  24   1      415.85      393.52     13.44 o 
   0  24   1       60.62       69.96      8.11 o 
   1  24   1     1193.63     1232.25     24.12 o 
   2  24   1        4.13        1.03     10.02 o 
   3  24   1      339.28      308.25     17.96 o 
   4  24   1     1658.51     1585.82     37.22 o 
   5  24   1      556.06      591.90     24.27 o 
   6  24   1     1122.64     1027.79     31.44 o 
   7  24   1       57.61       53.00     12.43 o 
   8  24   1      122.12       95.31     14.87 o 
   9  24   1       37.31       33.33     13.06 o 
  10  24   1        0.11      -11.08     11.08 o 
 -10  25   1       69.65       40.33     15.08 o 
  -9  25   1        3.37       14.69     12.28 o 
  -8  25   1        8.04        2.58     10.99 o 
  -7  25   1       45.50       43.24     12.19 o 
  -6  25   1       14.36       33.88     11.21 o 
  -5  25   1       24.05       21.38     12.02 o 
  -4  25   1       68.10       77.33     12.36 o 
  -3  25   1      776.11      768.02     25.64 o 
  -2  25   1      817.16      787.86     18.30 o 
  -1  25   1       43.38       40.73      7.30 o 
   0  25   1     1336.35     1276.27     23.25 o 
   1  25   1     1340.28     1348.10     23.79 o 
   2  25   1       87.12       52.54     10.90 o 
   3  25   1      221.34      210.78     16.40 o 
   4  25   1        6.23       14.41      9.43 o 
   5  25   1      424.14      391.06     21.34 o 
   6  25   1       54.63       56.44     16.37 o 
   7  25   1        7.44       -3.68     10.10 o 
   8  25   1      174.73      211.81     19.08 o 
   9  25   1       40.62       12.90     16.70 o 
  -9  26   1        0.31        2.66     11.99 o 
  -8  26   1       55.03       54.22     13.28 o 
  -7  26   1      217.70      209.25     18.35 o 
  -6  26   1       54.42       34.39     11.85 o 
  -5  26   1       34.60       14.08     10.81 o 
  -4  26   1        0.22        7.12      9.46 o 
  -3  26   1        1.08        0.96     10.54 o 
  -2  26   1        5.81        9.16      7.84 o 
  -1  26   1     2174.19     2129.31     31.21 o 
   0  26   1      151.80      200.68     11.19 o 
   1  26   1      532.82      522.01     17.70 o 
   2  26   1      117.49      110.85     13.45 o 
   3  26   1       30.79       32.55     10.90 o 
   4  26   1      211.85      192.39     16.68 o 
   5  26   1       14.52       14.59     10.71 o 
   6  26   1       70.03       74.33     13.90 o 
   7  26   1       49.34       34.13     12.28 o 
   8  26   1      114.02      118.22     16.45 o 
   9  26   1       21.48       25.77     12.78 o 
  -9  27   1       97.86      115.78     17.76 o 
  -8  27   1       58.69       71.64     14.70 o 
  -7  27   1      234.31      230.04     19.81 o 
  -6  27   1       28.93        7.33     23.14 o 
  -5  27   1      210.72      241.17     26.13 o 
  -4  27   1       18.40       18.38     11.59 o 
  -3  27   1       47.71       44.54     11.74 o 
  -2  27   1        2.79        6.84      9.19 o 
  -1  27   1      556.89      593.63     17.18 o 
   0  27   1      478.00      486.78     15.79 o 
   1  27   1      159.47      159.94     14.91 o 
   2  27   1       85.17       57.99     12.18 o 
   3  27   1      184.00      130.22     14.56 o 
   4  27   1       57.46       55.11     12.20 o 
   5  27   1       93.30       86.90     15.07 o 
   6  27   1       71.11       82.68     14.19 o 
   7  27   1        2.72       -9.22      9.22 o 
   8  27   1        2.66        5.58     11.50 o 
   9  27   1       38.16       28.24     14.00 o 
  -8  28   1       16.60        3.87     14.20 o 
  -7  28   1        6.36       -8.12     10.23 o 
  -6  28   1       62.76       73.01     14.49 o 
  -5  28   1     1065.79     1193.46     34.93 o 
  -4  28   1       65.46       73.27     13.33 o 
  -3  28   1      200.61      196.34     16.87 o 
  -2  28   1      291.06      273.37     17.87 o 
  -1  28   1      284.80      301.53     13.55 o 
   0  28   1       30.92       39.31      8.22 o 
   1  28   1        0.88        1.16     10.97 o 
   2  28   1       29.45       23.16     10.65 o 
   3  28   1       42.76       56.24     11.91 o 
   4  28   1       60.23       51.20     12.20 o 
   5  28   1        9.58       -1.28     15.07 o 
   6  28   1       11.12       13.32     11.57 o 
   7  28   1       43.46       57.22     14.21 o 
   8  28   1      413.02      486.56     36.14 o 
  -8  29   1        2.90      -10.36     13.53 o 
  -7  29   1       23.72        4.64     16.14 o 
  -6  29   1       84.54       93.08     18.64 o 
  -5  29   1      203.78      219.25     18.98 o 
  -4  29   1        0.18        2.85     10.76 o 
  -3  29   1      761.84      745.46     27.27 o 
  -2  29   1      273.33      294.54     18.88 o 
  -1  29   1      229.55      250.02     17.35 o 
   0  29   1        2.84       -7.39      7.39 o 
   1  29   1        0.56       -1.05      9.40 o 
   2  29   1       47.72       65.76     12.90 o 
   3  29   1      216.57      219.70     25.95 o 
   4  29   1       31.19       25.41     14.28 o 
   5  29   1       76.70       78.51     14.74 o 
   6  29   1      154.37      184.43     18.54 o 
   7  29   1      104.39      108.48     16.07 o 
   8  29   1       17.03       10.29     12.99 o 
  -7  30   1        4.36        7.56     13.77 o 
  -6  30   1       24.68       13.09     17.42 o 
  -5  30   1      432.71      455.54     28.47 o 
  -4  30   1      347.89      375.08     22.22 o 
  -3  30   1      129.81      158.12     20.38 o 
  -2  30   1        3.14        7.08     13.41 o 
  -1  30   1      100.41      125.58     14.69 o 
   0  30   1       16.72       13.09      9.91 o 
   1  30   1       74.18       71.97     18.43 o 
   2  30   1        0.14       -7.76      9.46 o 
   3  30   1      113.14      106.60     14.80 o 
   4  30   1       10.10        3.07     14.28 o 
   5  30   1       54.63       62.41     14.09 o 
   6  30   1       22.88       32.06     12.90 o 
   7  30   1        2.98      -10.80     16.01 o 
  -7  31   1        0.02       -8.59     15.02 o 
  -6  31   1       63.69       57.07     17.24 o 
  -5  31   1       47.27       71.34     14.84 o 
  -4  31   1      197.23      177.49     18.54 o 
  -3  31   1      109.62      102.65     15.34 o 
  -2  31   1        0.80        3.27     10.52 o 
  -1  31   1        0.25       13.88     12.36 o 
   0  31   1      117.39       92.10     14.37 o 
   1  31   1       56.88       74.66     13.90 o 
   2  31   1       32.76       39.30     12.98 o 
   3  31   1        3.56       -9.29      9.29 o 
   4  31   1       64.68       74.16     15.16 o 
   5  31   1       68.91       63.29     14.78 o 
   6  31   1       25.66       16.82     21.01 o 
   7  31   1        3.89        4.75     13.76 o 
  -6  32   1        5.57       20.74     18.03 o 
  -5  32   1       20.16       16.85     13.41 o 
  -4  32   1       33.30       33.41     13.12 o 
  -3  32   1        1.67       -2.36     10.89 o 
  -2  32   1        0.49       -3.01     10.68 o 
  -1  32   1       72.77       47.07     22.61 o 
   0  32   1       99.78       90.86     23.68 o 
   1  32   1       10.26       -2.67     10.23 o 
   2  32   1      200.23      236.90     19.43 o 
   3  32   1        1.23      -10.77     10.77 o 
   4  32   1       17.99       15.43     14.46 o 
   5  32   1       24.54       11.84     12.82 o 
   6  32   1       99.06      111.21     17.10 o 
  -6  33   1       70.17       53.92     15.68 o 
  -5  33   1       62.36       66.83     18.90 o 
  -4  33   1      289.44      352.60     23.53 o 
  -3  33   1       31.91       30.83     13.37 o 
  -2  33   1        2.12       33.70     15.10 o 
  -1  33   1      198.03      202.16     30.21 o 
   0  33   1       12.56       32.99     21.54 o 
   1  33   1       38.63       30.17     13.06 o 
   2  33   1       83.61       97.40     15.44 o 
   3  33   1      215.77      242.49     28.57 o 
   4  33   1       29.29       25.61     13.63 o 
   5  33   1        0.03        3.80     15.29 o 
  -5  34   1      253.88      265.62     22.37 o 
  -4  34   1      107.58      124.65     17.86 o 
  -3  34   1      338.53      353.42     25.12 o 
  -2  34   1      352.44      369.62     27.12 o 
  -1  34   1      128.95      128.79     38.92 o 
   0  34   1      184.72      249.11     32.85 o 
   1  34   1      121.34      142.14     29.17 o 
   2  34   1        0.17       21.23     12.05 o 
   3  34   1       37.50       38.35     13.84 o 
   4  34   1       14.16       24.25     13.67 o 
   5  34   1        0.08       -9.18     12.68 o 
  -4  35   1        4.81      -12.29     12.29 o 
  -3  35   1      226.61      300.86     26.55 o 
  -2  35   1      119.69      141.24     30.26 o 
  -1  35   1        0.15       -4.22     20.91 o 
   0  35   1       81.86      101.83     27.72 o 
   1  35   1      159.83      148.50     30.45 o 
   2  35   1       61.17       55.28     19.68 o 
   3  35   1       74.84       72.98     16.49 o 
   4  35   1        6.73        0.39     13.27 o 
  -3  36   1       35.08       37.57     17.28 o 
  -2  36   1       53.46       65.34     54.31 o 
  -1  36   1       18.25       32.46     23.88 o 
   0  36   1        1.04       26.70     22.40 o 
   1  36   1       23.73       23.00     22.17 o 
   2  36   1       13.65       13.94     23.42 o 
   3  36   1        4.91       12.31     14.08 o 
   0  37   1      302.34      267.36     36.66 o 
 -13   0   2      427.14      508.66     47.67 o 
 -12   0   2      136.65      135.51     33.79 o 
 -11   0   2      188.34      185.24     18.49 o 
 -10   0   2      213.74      203.61     15.43 o 
  -9   0   2      856.32      833.64     31.51 o 
  -8   0   2     1243.98     1271.63     29.56 o 
  -7   0   2       79.67       89.02      9.45 o 
  -6   0   2     5984.73     5873.04     70.24 o 
  -5   0   2     1738.47     1874.51     30.95 o 
  -4   0   2      457.23      482.46     12.53 o 
  -3   0   2     6646.34     6652.34     68.49 o 
  -2   0   2     3401.84     3655.41     47.83 o 
  -1   0   2     1446.34     1296.70     31.98 o 
   0   0   2     7068.33     7105.03     59.66 o 
   1   0   2      173.90      101.39      6.97 o 
   2   0   2     6659.25     6550.73     67.19 o 
   3   0   2     2825.77     2855.13     36.67 o 
   4   0   2      815.61      822.76     18.13 o 
   5   0   2      183.63      252.96     16.04 o 
   6   0   2       11.71       -2.61      5.45 o 
   7   0   2      180.28      159.63     11.90 o 
   8   0   2      175.16      153.80     12.78 o 
   9   0   2      512.94      527.24     21.42 o 
  10   0   2     1115.81     1072.86     31.85 o 
  11   0   2        1.62      -13.27     13.27 o 
  12   0   2       93.32       73.61     25.95 o 
  13   0   2        2.35       30.77     23.53 o 
 -13   1   2       18.63       30.10     12.61 o 
 -12   1   2       23.56       30.89      9.92 o 
 -11   1   2       25.88       32.44      7.79 o 
 -10   1   2      110.31       99.53      8.74 o 
  -9   1   2     1998.28     1911.47     27.67 o 
  -8   1   2       22.77       28.93      6.27 o 
  -7   1   2      385.61      392.93     11.02 o 
  -6   1   2       48.19       48.16      4.96 o 
  -5   1   2        2.12        9.27      3.12 o 
  -4   1   2       15.09       15.09      4.45 o 
  -3   1   2     1560.29     1620.35     16.33 o 
  -2   1   2    20028.03    19920.90    131.43 o 
  -1   1   2        3.03        6.03      1.75 o 
   0   1   2     1446.72     1349.75     11.43 o 
   1   1   2    33714.36    31101.66    462.37 o 
   2   1   2     4567.94     4423.73     34.35 o 
   3   1   2      710.43      820.41     11.64 o 
   4   1   2     3413.99     3678.38     33.07 o 
   5   1   2     1176.92     1214.73     19.61 o 
   6   1   2       38.26       38.98      5.05 o 
   7   1   2       14.06       10.26      4.66 o 
   8   1   2      144.94      148.79      8.77 o 
   9   1   2      325.55      307.00     12.29 o 
  10   1   2      111.25      125.86     12.16 o 
  11   1   2       21.60       50.37     16.15 o 
  12   1   2        7.22       10.10     14.68 o 
  13   1   2        2.02      -12.37     12.37 o 
 -13   2   2        0.92        8.01     10.85 o 
 -12   2   2      281.26      295.51     18.11 o 
 -11   2   2        0.01       -6.55      6.55 o 
 -10   2   2        1.19       -5.25      5.25 o 
  -9   2   2     1475.26     1428.81     23.64 o 
  -8   2   2       62.49       63.39      6.56 o 
  -7   2   2      202.46      172.27      7.99 o 
  -6   2   2      144.46      143.01      6.74 o 
  -5   2   2        0.00       -2.55      2.55 o 
  -4   2   2      574.02      617.58     10.21 o 
  -3   2   2     4129.66     4438.66     37.86 o 
  -2   2   2    60809.53    58345.21    518.34 o 
  -1   2   2        7.57       18.31      1.85 o 
   0   2   2      175.71      157.34      3.28 o 
   1   2   2       87.85       76.23      3.36 o 
   2   2   2     4057.95     4033.93     31.88 o 
   3   2   2      451.65      491.48      8.69 o 
   4   2   2       79.76       79.48      7.31 o 
   5   2   2     1492.46     1503.16     19.39 o 
   6   2   2      615.76      606.02     12.89 o 
   7   2   2      280.17      293.04     10.22 o 
   8   2   2      257.38      283.87     11.23 o 
   9   2   2      405.24      382.30     13.48 o 
  10   2   2      283.82      289.41     17.07 o 
  11   2   2      157.89      128.39     17.26 o 
  12   2   2       14.23       14.50     15.14 o 
 -13   3   2        2.05       -6.31     11.45 o 
 -12   3   2        1.61        3.48     10.40 o 
 -11   3   2       11.21        9.86      7.66 o 
 -10   3   2       53.41       42.00      7.18 o 
  -9   3   2      882.37      805.30     17.82 o 
  -8   3   2      239.77      242.91      9.97 o 
  -7   3   2     1719.85     1607.79     22.20 o 
  -6   3   2       22.88       22.57      4.23 o 
  -5   3   2        1.70        1.08      2.87 o 
  -4   3   2     1076.68     1060.75     13.93 o 
  -3   3   2       30.52       34.52      3.01 o 
  -2   3   2     8753.36     9147.60     62.97 o 
  -1   3   2     3169.02     3121.35     22.41 o 
   0   3   2     6863.53     7016.68     48.87 o 
   1   3   2      942.69      934.26      9.45 o 
   2   3   2      154.76      148.62      4.67 o 
   3   3   2       22.35       27.83      3.00 o 
   4   3   2     2685.91     2910.08     27.83 o 
   5   3   2      567.13      535.22     13.40 o 
   6   3   2        0.18        2.62      3.77 o 
   7   3   2      852.42      857.97     17.85 o 
   8   3   2     1104.68     1096.85     19.82 o 
   9   3   2      117.09       94.23      9.17 o 
  10   3   2      632.03      638.59     22.79 o 
  11   3   2        0.50       -0.54      8.68 o 
  12   3   2       19.29        2.35     14.78 o 
 -13   4   2        0.05        0.25     10.90 o 
 -12   4   2       41.11       27.03     13.06 o 
 -11   4   2        5.02       -0.19      6.87 o 
 -10   4   2        0.05       -0.63      5.53 o 
  -9   4   2      649.07      610.03     15.66 o 
  -8   4   2      499.66      468.67     12.95 o 
  -7   4   2      912.26      916.79     16.44 o 
  -6   4   2       90.40      108.73      7.31 o 
  -5   4   2     4092.11     4268.27     37.96 o 
  -4   4   2     2457.41     2480.52     24.08 o 
  -3   4   2      431.03      458.98      8.17 o 
  -2   4   2    26506.37    26670.26    172.24 o 
  -1   4   2    29312.99    28793.88    211.53 o 
   0   4   2    17874.03    17886.02    117.72 o 
   1   4   2      814.99      826.61     13.76 o 
   2   4   2     2158.87     2210.92     19.19 o 
   3   4   2     9324.48    10020.88     87.83 o 
   4   4   2       38.74       17.82      3.27 o 
   5   4   2      327.89      358.14      9.16 o 
   6   4   2       13.60       18.34      4.44 o 
   7   4   2      289.94      283.27     10.06 o 
   8   4   2       58.78       43.10      6.46 o 
   9   4   2      296.74      317.44     18.88 o 
  10   4   2       21.00       28.76      9.22 o 
  11   4   2      124.98      140.02     14.69 o 
  12   4   2       46.76       43.90     16.46 o 
 -13   5   2        5.61       -0.53     14.06 o 
 -12   5   2        5.91        5.84      9.00 o 
 -11   5   2        2.18       -8.42      8.42 o 
 -10   5   2       33.76       31.37      7.65 o 
  -9   5   2       72.07       73.16      7.64 o 
  -8   5   2      300.44      290.70     10.78 o 
  -7   5   2       11.30       17.42      4.73 o 
  -6   5   2       28.78       14.61      4.10 o 
  -5   5   2     9000.63     9326.61     69.83 o 
  -4   5   2     4944.46     5163.11     41.81 o 
  -3   5   2      118.93      181.49      7.29 o 
  -2   5   2     1118.45     1102.90     13.90 o 
  -1   5   2     1102.84     1091.04     12.38 o 
   0   5   2     5158.91     5209.97     38.55 o 
   1   5   2     7534.86     7363.91     52.48 o 
   2   5   2        5.39       11.03      1.90 o 
   3   5   2      981.61      934.74     12.03 o 
   4   5   2     3409.40     3955.72     34.45 o 
   5   5   2      135.01      136.91      6.18 o 
   6   5   2        2.13        5.82      3.58 o 
   7   5   2       95.60      108.80      7.05 o 
   8   5   2        3.64        1.44      5.06 o 
   9   5   2      534.77      524.81     20.21 o 
  10   5   2       22.90        8.28      8.57 o 
  11   5   2      225.42      235.85     17.55 o 
  12   5   2       18.35       23.34     13.78 o 
 -13   6   2        0.33       16.89     13.78 o 
 -12   6   2       78.51      101.45     13.35 o 
 -11   6   2       28.60       15.94      8.95 o 
 -10   6   2        0.54       -3.63      6.41 o 
  -9   6   2      493.02      495.46     14.33 o 
  -8   6   2      122.63      100.83      8.10 o 
  -7   6   2      326.26      301.86     10.02 o 
  -6   6   2     1285.17     1318.49     18.70 o 
  -5   6   2      304.54      254.25     10.03 o 
  -4   6   2     6412.48     6571.65     51.09 o 
  -3   6   2      972.12     1015.77     14.16 o 
  -2   6   2      164.51      168.86      5.27 o 
  -1   6   2      286.07      303.11      7.48 o 
   0   6   2     6707.54     6617.71     47.91 o 
   1   6   2        5.86        9.14      2.21 o 
   2   6   2     2366.26     2425.07     30.72 o 
   3   6   2       38.67       46.46      3.20 o 
   4   6   2     4572.91     4872.33     40.26 o 
   5   6   2      285.40      303.91      8.16 o 
   6   6   2     1147.96     1151.57     17.28 o 
   7   6   2       39.45       20.06      4.85 o 
   8   6   2      280.67      247.58     12.50 o 
   9   6   2      751.25      689.39     27.35 o 
  10   6   2       50.04       74.40     11.95 o 
  11   6   2      140.53      133.08     15.02 o 
  12   6   2       12.00        2.15     11.70 o 
 -13   7   2       65.92       47.98     12.96 o 
 -12   7   2      372.95      405.96     21.36 o 
 -11   7   2      176.09      180.20     14.92 o 
 -10   7   2        1.30       -5.86      5.86 o 
  -9   7   2     2238.68     2171.64     33.84 o 
  -8   7   2       21.07       28.44      6.12 o 
  -7   7   2     1215.98     1220.14     19.23 o 
  -6   7   2      866.20      938.85     15.70 o 
  -5   7   2      732.28      781.50     13.20 o 
  -4   7   2     1936.23     2015.63     21.75 o 
  -3   7   2     1309.48     1352.99     15.98 o 
  -2   7   2       81.01       70.24      4.03 o 
  -1   7   2       59.06       66.05      4.00 o 
   0   7   2     5283.40     5106.36     39.04 o 
   1   7   2     3429.22     3576.42     31.21 o 
   2   7   2     2082.85     2184.79     29.05 o 
   3   7   2     1523.76     1506.76     20.24 o 
   4   7   2      625.51      659.02     10.34 o 
   5   7   2     2912.72     3126.34     30.14 o 
   6   7   2      552.96      480.98     10.70 o 
   7   7   2      692.46      643.55     13.61 o 
   8   7   2       28.66       23.17      8.29 o 
   9   7   2       81.47       79.32     11.09 o 
  10   7   2      629.38      620.36     23.62 o 
  11   7   2      186.75      198.53     17.05 o 
  12   7   2       27.77       12.87     17.71 o 
 -13   8   2      289.81      300.17     20.63 o 
 -12   8   2      229.85      237.02     18.15 o 
 -11   8   2       95.23      101.63     16.80 o 
 -10   8   2       13.25       15.60      7.36 o 
  -9   8   2      135.86      134.76     10.44 o 
  -8   8   2     2502.01     2445.29     30.46 o 
  -7   8   2      321.29      349.53     11.67 o 
  -6   8   2       41.66       45.51      5.22 o 
  -5   8   2     2514.66     2566.92     26.96 o 
  -4   8   2     2678.04     2838.19     27.69 o 
  -3   8   2     8318.18     9149.08     72.86 o 
  -2   8   2        4.56        7.02      2.94 o 
  -1   8   2        8.84        8.93      3.37 o 
   0   8   2     2528.20     2492.67     22.93 o 
   1   8   2     3575.26     3597.40     26.95 o 
   2   8   2     2604.04     2681.02     33.36 o 
   3   8   2       70.58       75.04      7.05 o 
   4   8   2       99.61      102.02      4.33 o 
   5   8   2      454.85      437.92      8.53 o 
   6   8   2        1.57        0.45      6.39 o 
   7   8   2      158.42      138.50      9.58 o 
   8   8   2       36.89       30.79      8.33 o 
   9   8   2       40.05       45.41     14.63 o 
  10   8   2       30.62       44.09     10.36 o 
  11   8   2      165.56      161.80     16.37 o 
  12   8   2        2.49      -10.31     10.31 o 
 -13   9   2        0.04       11.05     11.14 o 
 -12   9   2       36.45       37.23     13.33 o 
 -11   9   2       62.81       55.30     11.22 o 
 -10   9   2       23.77        7.75      8.22 o 
  -9   9   2        5.89       -5.81      5.81 o 
  -8   9   2     1742.32     1684.91     28.06 o 
  -7   9   2     2043.16     2007.77     25.74 o 
  -6   9   2      310.18      310.63      9.62 o 
  -5   9   2      708.13      804.53     13.75 o 
  -4   9   2       70.31       80.43      5.08 o 
  -3   9   2     5529.83     5935.81     51.41 o 
  -2   9   2      305.78      314.19      7.75 o 
  -1   9   2      405.72      431.02      8.66 o 
   0   9   2      423.94      406.19     10.69 o 
   1   9   2       43.91       62.70      3.09 o 
   2   9   2     2796.88     3076.28     31.27 o 
   3   9   2       66.56       69.34      7.49 o 
   4   9   2      137.09      197.43     19.33 o 
   5   9   2      139.49      135.36     10.70 o 
   6   9   2     1334.46     1340.78     25.22 o 
   7   9   2      751.30      728.35     21.86 o 
   8   9   2       22.32       20.82      8.31 o 
   9   9   2       44.84       35.16      9.51 o 
  10   9   2        0.03       13.46     10.75 o 
  11   9   2       47.18       60.53     14.51 o 
  12   9   2       69.22       52.73     16.48 o 
 -13  10   2        7.36      -10.19     10.19 o 
 -12  10   2        1.12        7.04      9.86 o 
 -11  10   2        0.39        6.63      9.01 o 
 -10  10   2      268.40      294.80     17.21 o 
  -9  10   2       33.04       35.97      8.55 o 
  -8  10   2      117.61       99.84      9.20 o 
  -7  10   2     1135.70     1116.73     18.48 o 
  -6  10   2     1261.03     1322.32     19.13 o 
  -5  10   2     2580.58     2626.88     27.93 o 
  -4  10   2     1474.98     1578.64     19.42 o 
  -3  10   2     6223.06     6392.38     50.64 o 
  -2  10   2      689.55      683.13     11.62 o 
  -1  10   2      588.24      579.17     10.39 o 
   0  10   2      258.05      279.84      7.04 o 
   1  10   2      674.24      745.64     11.00 o 
   2  10   2        7.85       13.68      3.63 o 
   3  10   2      338.88      397.50     13.19 o 
   4  10   2       36.74       16.45      5.49 o 
   5  10   2     1420.53     1431.82     36.06 o 
   6  10   2     1851.66     1781.79     25.70 o 
   7  10   2      329.48      312.21     16.03 o 
   8  10   2      252.23      303.65     16.91 o 
   9  10   2      330.42      328.37     18.07 o 
  10  10   2      343.72      337.61     19.64 o 
  11  10   2       27.76       14.16     10.44 o 
  12  10   2      124.58      112.93     16.14 o 
 -12  11   2       42.93       40.59     11.93 o 
 -11  11   2      143.98      108.34     13.69 o 
 -10  11   2      499.19      578.86     23.46 o 
  -9  11   2     1769.88     1615.81     35.02 o 
  -8  11   2      148.77      140.23     10.46 o 
  -7  11   2     1390.71     1317.07     20.24 o 
  -6  11   2       72.10       83.36      6.75 o 
  -5  11   2      262.73      250.88      8.45 o 
  -4  11   2      149.82      123.90      8.01 o 
  -3  11   2     2016.41     2229.31     23.88 o 
  -2  11   2       10.10        8.97      3.48 o 
  -1  11   2     1504.74     1554.54     18.47 o 
   0  11   2     1248.67     1297.05     16.33 o 
   1  11   2     1410.21     1288.33     15.77 o 
   2  11   2     2402.13     2506.84     28.11 o 
   3  11   2       13.26       10.69      9.23 o 
   4  11   2       21.76       38.18      7.19 o 
   5  11   2      275.63      258.66     20.29 o 
   6  11   2      357.55      347.64     19.77 o 
   7  11   2       58.19       49.65      9.02 o 
   8  11   2        0.40       11.05      7.79 o 
   9  11   2      228.71      192.04     16.11 o 
  10  11   2        0.64        1.48      8.94 o 
  11  11   2       14.22        5.89     10.61 o 
  12  11   2        7.11       -8.82     11.01 o 
 -12  12   2       95.95      116.73     16.03 o 
 -11  12   2      143.74      122.28     14.38 o 
 -10  12   2       10.87       28.68      9.50 o 
  -9  12   2      301.49      273.15     16.27 o 
  -8  12   2      802.73      736.69     20.87 o 
  -7  12   2      219.67      197.53     10.68 o 
  -6  12   2      489.25      474.47     15.10 o 
  -5  12   2       69.37       71.15      7.42 o 
  -4  12   2      877.95      874.00     17.76 o 
  -3  12   2     1673.46     1744.76     20.87 o 
  -2  12   2     8307.08     8941.96     67.48 o 
  -1  12   2     4270.57     4549.65     39.34 o 
   0  12   2     2315.52     2287.21     23.98 o 
   1  12   2      595.02      561.07     10.23 o 
   2  12   2       10.34       12.11      3.54 o 
   3  12   2     1876.69     1947.46     31.48 o 
   4  12   2       60.09       62.10     13.67 o 
   5  12   2     3350.68     3229.44     46.62 o 
   6  12   2      501.30      467.84     23.52 o 
   7  12   2      229.10      224.01     14.61 o 
   8  12   2     1249.31     1160.86     41.19 o 
   9  12   2      384.54      357.47     19.51 o 
  10  12   2        0.29        3.27      9.29 o 
  11  12   2        0.01        1.90     10.38 o 
  12  12   2        0.33      -10.17     11.09 o 
 -12  13   2       18.78       20.10     11.74 o 
 -11  13   2        0.06        9.46      9.07 o 
 -10  13   2      390.98      359.90     31.44 o 
  -9  13   2       30.21       51.05     10.27 o 
  -8  13   2      320.39      302.70     16.34 o 
  -7  13   2      237.95      200.38     10.73 o 
  -6  13   2      194.40      201.63      8.90 o 
  -5  13   2      375.31      352.68      9.92 o 
  -4  13   2      108.73       98.21      6.13 o 
  -3  13   2       70.28       55.01      5.55 o 
  -2  13   2       31.49       28.12      4.41 o 
  -1  13   2        4.91       10.86      4.00 o 
   0  13   2      263.87      260.44      9.67 o 
   1  13   2     2024.36     2182.71     23.44 o 
   2  13   2        6.57       -3.19      3.19 o 
   3  13   2      361.14      363.23     13.96 o 
   4  13   2      161.23      128.26     17.58 o 
   5  13   2       35.57       45.69      7.97 o 
   6  13   2      351.71      348.32     16.67 o 
   7  13   2        0.93       -7.13      9.14 o 
   8  13   2       60.76       44.05     10.26 o 
   9  13   2      192.73      181.12     16.07 o 
  10  13   2        0.66       -1.24      8.94 o 
  11  13   2       20.48       10.79     21.08 o 
  12  13   2      173.58      223.73     20.48 o 
 -12  14   2        8.92        5.24     11.05 o 
 -11  14   2        0.50       -9.13      9.13 o 
 -10  14   2      284.09      279.29     18.31 o 
  -9  14   2     1823.02     1830.19     39.23 o 
  -8  14   2      229.61      218.38     14.87 o 
  -7  14   2     1275.84     1264.12     23.96 o 
  -6  14   2      184.88      155.99      9.67 o 
  -5  14   2      152.63      160.01      7.57 o 
  -4  14   2        9.78        7.47      3.64 o 
  -3  14   2      221.69      226.48      7.93 o 
  -2  14   2      645.89      693.81     13.10 o 
  -1  14   2      249.23      236.40      8.17 o 
   0  14   2     1236.40     1304.17     22.79 o 
   1  14   2     6786.44     7305.47     57.91 o 
   2  14   2      401.11      416.47      7.04 o 
   3  14   2     1638.48     1775.50     31.18 o 
   4  14   2       60.39       66.66      9.32 o 
   5  14   2      456.24      435.37     17.51 o 
   6  14   2      667.31      651.79     25.57 o 
   7  14   2     1811.54     1741.58     36.59 o 
   8  14   2       63.12       42.04     10.33 o 
   9  14   2       15.70       21.08      9.31 o 
  10  14   2        2.28       -4.69     19.77 o 
  11  14   2       44.04       42.19     12.61 o 
  12  14   2       32.51       28.32     13.17 o 
 -12  15   2      179.38      186.44     18.73 o 
 -11  15   2       41.91       33.36     11.60 o 
 -10  15   2      452.43      468.16     22.71 o 
  -9  15   2      290.40      261.82     19.26 o 
  -8  15   2        2.92       -1.77      7.84 o 
  -7  15   2      535.65      505.48     15.47 o 
  -6  15   2       16.51        5.13      5.72 o 
  -5  15   2       93.49       99.22      7.52 o 
  -4  15   2     1192.83     1224.81     19.80 o 
  -3  15   2      506.06      554.47     12.05 o 
  -2  15   2       11.74       19.48      4.86 o 
  -1  15   2        0.91        4.41      3.84 o 
   0  15   2       73.29       86.09      5.98 o 
   1  15   2      203.51      236.23      8.99 o 
   2  15   2       15.17       23.57      6.84 o 
   3  15   2      173.61      195.42     15.42 o 
   4  15   2       55.89       76.58      9.64 o 
   5  15   2     2387.73     2356.78     40.52 o 
   6  15   2      737.19      628.94     23.78 o 
   7  15   2      315.32      315.93     17.67 o 
   8  15   2      823.04      820.03     32.66 o 
   9  15   2     1026.10     1022.15     31.29 o 
  10  15   2      268.33      259.19     19.32 o 
  11  15   2        6.36       12.86     11.14 o 
 -12  16   2      350.94      402.79     24.12 o 
 -11  16   2        0.02       -9.08      9.08 o 
 -10  16   2       41.70       36.51     11.12 o 
  -9  16   2      209.78      194.94     16.00 o 
  -8  16   2      377.19      344.39     19.51 o 
  -7  16   2      303.44      341.83     17.33 o 
  -6  16   2       10.85       19.06      6.31 o 
  -5  16   2       75.35       81.42      6.22 o 
  -4  16   2       51.34       50.09      5.52 o 
  -3  16   2        8.83       -1.64      8.64 o 
  -2  16   2       19.82       18.71      5.08 o 
  -1  16   2     3292.90     3124.88     32.67 o 
   0  16   2      716.02      785.00     14.53 o 
   1  16   2      168.83      200.50     13.22 o 
   2  16   2       27.68       29.55      6.34 o 
   3  16   2       12.45       17.09      4.56 o 
   4  16   2        0.05        6.99      6.23 o 
   5  16   2     1185.02     1145.52     28.16 o 
   6  16   2     1288.79     1239.20     30.54 o 
   7  16   2       10.77        4.79      7.82 o 
   8  16   2       62.81       94.24     12.67 o 
   9  16   2      137.78      150.80     15.75 o 
  10  16   2      248.18      240.64     19.44 o 
  11  16   2       43.51       40.59     13.50 o 
 -12  17   2        1.89        4.86     14.72 o 
 -11  17   2        1.15       -3.37     11.84 o 
 -10  17   2        0.85       -8.70      8.95 o 
  -9  17   2        5.68       -3.59     12.80 o 
  -8  17   2      125.34      151.99     14.34 o 
  -7  17   2      331.98      306.84     17.15 o 
  -6  17   2     3906.84     3727.29     61.68 o 
  -5  17   2      490.65      461.22     14.78 o 
  -4  17   2      136.61      158.86     10.97 o 
  -3  17   2      484.08      422.27     11.50 o 
  -2  17   2      283.19      286.91      9.94 o 
  -1  17   2      393.33      484.46     13.00 o 
   0  17   2      247.10      255.97      9.36 o 
   1  17   2        0.38        1.18      4.11 o 
   2  17   2       58.44       61.41      9.60 o 
   3  17   2      387.79      377.45     17.29 o 
   4  17   2      718.09      637.82     26.13 o 
   5  17   2       42.71       37.61     11.15 o 
   6  17   2      332.92      329.46     29.96 o 
   7  17   2       75.14       51.95     10.84 o 
   8  17   2        3.60        9.38      8.49 o 
   9  17   2      196.45      212.81     17.57 o 
  10  17   2        6.64        9.88     10.47 o 
  11  17   2       91.01       62.16     17.04 o 
 -11  18   2      196.58      209.32     20.03 o 
 -10  18   2       66.86       77.59     13.87 o 
  -9  18   2      386.79      348.80     20.11 o 
  -8  18   2       35.08       27.87      9.86 o 
  -7  18   2     1650.76     1538.38     34.90 o 
  -6  18   2       19.67       29.67      8.89 o 
  -5  18   2      313.79      308.92     13.01 o 
  -4  18   2      852.80      829.43     15.85 o 
  -3  18   2       32.69       22.75      6.34 o 
  -2  18   2      100.42      102.63      7.30 o 
  -1  18   2      131.81      189.87      8.70 o 
   0  18   2      771.86      738.85     14.98 o 
   1  18   2      263.78      237.46      9.58 o 
   2  18   2     1974.70     1893.32     23.24 o 
   3  18   2      250.81      225.77     15.76 o 
   4  18   2      186.61      168.15     18.75 o 
   5  18   2     1834.30     1716.31     36.09 o 
   6  18   2     1768.41     1758.85     37.94 o 
   7  18   2      458.68      446.66     25.52 o 
   8  18   2      109.79      109.82     14.98 o 
   9  18   2      289.11      263.78     19.40 o 
  10  18   2       31.59       17.79     11.31 o 
  11  18   2        4.66        5.09     11.49 o 
 -11  19   2       84.57      109.88     16.37 o 
 -10  19   2       13.95       -7.78      9.45 o 
  -9  19   2      438.80      505.05     31.70 o 
  -8  19   2       53.74       52.72     10.99 o 
  -7  19   2       47.82       43.82     10.62 o 
  -6  19   2      153.65      162.86     13.92 o 
  -5  19   2      251.82      217.50     17.59 o 
  -4  19   2       68.35       72.59      8.23 o 
  -3  19   2     1364.14     1360.43     21.16 o 
  -2  19   2      514.15      496.96     13.29 o 
  -1  19   2      955.51      973.01     17.87 o 
   0  19   2       88.28       80.82      7.06 o 
   1  19   2      237.39      257.86      9.75 o 
   2  19   2       38.07       50.12      5.48 o 
   3  19   2     2784.42     2746.90     44.67 o 
   4  19   2       55.37       47.55      9.93 o 
   5  19   2     1099.13     1007.84     28.07 o 
   6  19   2      222.80      218.53     15.98 o 
   7  19   2        0.01       -0.81      8.34 o 
   8  19   2       79.55       66.95     12.46 o 
   9  19   2       46.16       60.00     12.94 o 
  10  19   2        0.95       18.22     11.07 o 
  11  19   2       33.05       47.89     14.24 o 
 -11  20   2      173.90      167.44     19.08 o 
 -10  20   2      131.73      130.36     16.20 o 
  -9  20   2      152.94      169.53     16.53 o 
  -8  20   2        1.42        0.06      8.46 o 
  -7  20   2        0.20        6.36      8.99 o 
  -6  20   2       69.76       65.66     10.67 o 
  -5  20   2      263.17      228.45     16.29 o 
  -4  20   2     2938.85     2835.79     38.38 o 
  -3  20   2        0.29       -1.14      7.01 o 
  -2  20   2     1006.12      963.49     18.35 o 
  -1  20   2      123.52      124.09      8.23 o 
   0  20   2      379.07      379.34     14.90 o 
   1  20   2        1.70        0.43      4.88 o 
   2  20   2      247.94      213.57      8.99 o 
   3  20   2      262.23      252.93     15.59 o 
   4  20   2      349.61      310.62     18.55 o 
   5  20   2      121.70      107.54     12.69 o 
   6  20   2      190.05      160.59     14.71 o 
   7  20   2       48.84       53.68     11.38 o 
   8  20   2      237.08      245.72     18.57 o 
   9  20   2       17.59        3.91     10.06 o 
  10  20   2       36.11       30.80     14.46 o 
 -11  21   2        5.26        0.59     12.18 o 
 -10  21   2       21.59       24.10     11.85 o 
  -9  21   2       55.31       35.92     11.65 o 
  -8  21   2      208.08      210.06     18.03 o 
  -7  21   2        8.02        7.82      9.02 o 
  -6  21   2        5.78       -7.51      7.51 o 
  -5  21   2      521.01      515.80     20.88 o 
  -4  21   2      182.32      163.00     11.12 o 
  -3  21   2      488.76      480.24     24.54 o 
  -2  21   2     1386.94     1397.85     23.43 o 
  -1  21   2      106.12       82.08      8.75 o 
   0  21   2      820.34      819.84     17.17 o 
   1  21   2       85.25      100.70      7.70 o 
   2  21   2        0.20        8.10      5.46 o 
   3  21   2     2727.90     2684.01     45.83 o 
   4  21   2      107.22      101.45     12.38 o 
   5  21   2      453.50      468.95     20.77 o 
   6  21   2       99.44      116.05     14.01 o 
   7  21   2        8.21       -6.27      7.89 o 
   8  21   2        3.59        0.69     13.85 o 
   9  21   2       28.93       21.27     11.35 o 
  10  21   2        0.07       -5.82     20.29 o 
 -10  22   2       24.69       20.78     13.67 o 
  -9  22   2        0.01       -9.06      9.06 o 
  -8  22   2      351.68      338.82     20.33 o 
  -7  22   2      131.03      153.76     15.07 o 
  -6  22   2      365.89      357.54     19.00 o 
  -5  22   2      408.17      372.58     18.86 o 
  -4  22   2     1253.50     1140.15     24.05 o 
  -3  22   2      682.12      650.48     28.84 o 
  -2  22   2        7.53       25.89      6.50 o 
  -1  22   2     1811.76     1800.79     26.68 o 
   0  22   2       10.64       19.04      5.93 o 
   1  22   2       20.53       22.88      6.04 o 
   2  22   2      218.49      194.93     14.51 o 
   3  22   2        0.09        8.40      8.21 o 
   4  22   2     1087.94      990.37     28.34 o 
   5  22   2       63.83       51.03     11.34 o 
   6  22   2      318.14      301.32     19.05 o 
   7  22   2       53.73       65.82     17.43 o 
   8  22   2        0.00        5.04     10.00 o 
   9  22   2      145.07      150.80     17.63 o 
  10  22   2        0.09      -11.10     11.10 o 
 -10  23   2       26.78       16.48     12.49 o 
  -9  23   2       11.73       17.58     11.45 o 
  -8  23   2        3.00        0.97      9.66 o 
  -7  23   2       44.63       58.89     12.21 o 
  -6  23   2       90.37       97.70     13.34 o 
  -5  23   2       16.81        9.20      8.52 o 
  -4  23   2        0.02       -2.55      7.91 o 
  -3  23   2       98.61      110.49     10.16 o 
  -2  23   2      598.00      554.34     15.23 o 
  -1  23   2      124.60      136.01      9.43 o 
   0  23   2     2643.91     2568.36     32.89 o 
   1  23   2      596.14      590.04     15.17 o 
   2  23   2      671.72      622.70     22.67 o 
   3  23   2      635.57      560.25     22.04 o 
   4  23   2       18.11       -2.83      8.19 o 
   5  23   2      111.24       67.88     12.09 o 
   6  23   2       40.55       44.52     11.28 o 
   7  23   2        0.05        2.51      9.22 o 
   8  23   2        9.86        4.42      9.71 o 
   9  23   2      244.56      238.14     20.80 o 
  10  23   2       20.21       -0.05     12.48 o 
 -10  24   2      128.22      133.53     17.89 o 
  -9  24   2       54.32       64.73     16.11 o 
  -8  24   2       71.02       74.47     13.94 o 
  -7  24   2       20.25       27.18     10.90 o 
  -6  24   2       27.36       12.92      9.87 o 
  -5  24   2        3.06        4.00      9.16 o 
  -4  24   2      685.00      663.55     23.97 o 
  -3  24   2       23.59       23.48      9.05 o 
  -2  24   2       10.62       13.15      6.45 o 
  -1  24   2      133.92      119.06     12.37 o 
   0  24   2       12.57       57.11     10.36 o 
   1  24   2       17.43       25.00      6.57 o 
   2  24   2       20.75       27.55      9.29 o 
   3  24   2        8.74        4.29      8.03 o 
   4  24   2      572.53      608.31     24.08 o 
   5  24   2       24.53       17.72     10.07 o 
   6  24   2      114.72      143.05     15.61 o 
   7  24   2      128.42      134.46     15.97 o 
   8  24   2      101.96      105.06     15.08 o 
   9  24   2        6.99       -1.73     10.98 o 
 -10  25   2        5.73       10.35     13.06 o 
  -9  25   2       31.28       16.98     12.40 o 
  -8  25   2       78.49       94.48     15.01 o 
  -7  25   2      156.04      163.22     16.69 o 
  -6  25   2       83.51       90.26     13.45 o 
  -5  25   2       29.00       39.37     11.36 o 
  -4  25   2        2.84       32.77     10.53 o 
  -3  25   2     1229.98     1113.47     29.88 o 
  -2  25   2      764.71      715.18     17.78 o 
  -1  25   2       15.12       18.59      6.88 o 
   0  25   2     2194.00     2042.36     30.04 o 
   1  25   2      527.34      474.57     16.87 o 
   2  25   2      390.06      364.01     19.25 o 
   3  25   2      599.14      572.43     25.17 o 
   4  25   2       44.26       35.54     12.72 o 
   5  25   2       75.81       63.89     12.69 o 
   6  25   2        0.09       -3.85     11.50 o 
   7  25   2       25.05       38.44     12.34 o 
   8  25   2       37.19       50.55     13.20 o 
   9  25   2        7.16       -6.03     11.41 o 
  -9  26   2       92.75       81.74     15.60 o 
  -8  26   2      360.89      351.91     22.80 o 
  -7  26   2       94.78      110.11     15.54 o 
  -6  26   2      169.97      189.01     17.43 o 
  -5  26   2       39.33       54.73     17.68 o 
  -4  26   2      681.72      651.32     24.72 o 
  -3  26   2       90.39      119.47     15.68 o 
  -2  26   2      204.46      197.27     12.23 o 
  -1  26   2      427.29      401.81     14.47 o 
   0  26   2      382.73      371.44     13.92 o 
   1  26   2       20.51       17.83      9.69 o 
   2  26   2        9.09       28.59     10.44 o 
   3  26   2        8.62       18.18     10.71 o 
   4  26   2      384.17      387.15     21.59 o 
   5  26   2       46.55       49.97     12.07 o 
   6  26   2       44.34       46.81     12.44 o 
   7  26   2      130.42      127.74     16.07 o 
   8  26   2       21.97       26.18     12.38 o 
   9  26   2        5.70      -10.58     11.67 o 
  -9  27   2        9.40        0.23     16.53 o 
  -8  27   2        4.10       11.63     21.29 o 
  -7  27   2      408.61      418.86     24.39 o 
  -6  27   2      268.56      265.15     19.65 o 
  -5  27   2       30.35       36.96     11.85 o 
  -4  27   2        3.46       24.62     10.74 o 
  -3  27   2      226.16      246.98     17.51 o 
  -2  27   2      412.96      403.53     17.22 o 
  -1  27   2      505.59      486.57     15.90 o 
   0  27   2        9.50        2.35      7.16 o 
   1  27   2        6.01       14.83      9.52 o 
   2  27   2        3.60       -7.75      7.75 o 
   3  27   2      286.81      270.78     20.68 o 
   4  27   2        1.28        9.27     10.03 o 
   5  27   2       15.13       29.34     11.81 o 
   6  27   2       17.93        3.65     10.78 o 
   7  27   2      399.12      513.27     26.59 o 
   8  27   2      170.88      183.82     19.79 o 
  -8  28   2       93.62       79.28     20.21 o 
  -7  28   2      290.65      332.84     32.83 o 
  -6  28   2        5.64       -0.57     11.23 o 
  -5  28   2      152.49      131.51     16.11 o 
  -4  28   2        0.02       10.32      9.53 o 
  -3  28   2      150.86      155.97     15.68 o 
  -2  28   2      147.79      152.85     15.13 o 
  -1  28   2      136.28      155.14     11.08 o 
   0  28   2      188.49      165.35     12.71 o 
   1  28   2      103.31      116.96     14.08 o 
   2  28   2        4.25        1.19      9.32 o 
   3  28   2       23.00       16.17     10.77 o 
   4  28   2      203.47      189.87     17.91 o 
   5  28   2        4.99       15.85     11.41 o 
   6  28   2        3.58       -0.38     10.63 o 
   7  28   2        6.66       -9.57     13.15 o 
   8  28   2       92.66      109.73     22.82 o 
  -8  29   2      201.89      223.81     21.32 o 
  -7  29   2       71.93       75.19     15.28 o 
  -6  29   2        3.19        2.20     11.73 o 
  -5  29   2       89.02      115.01     15.31 o 
  -4  29   2      169.96      169.90     17.10 o 
  -3  29   2      278.70      292.03     19.35 o 
  -2  29   2       31.45       27.14     11.45 o 
  -1  29   2       21.31       35.67      8.29 o 
   0  29   2       34.60       34.41     11.13 o 
   1  29   2      242.30      206.18     17.15 o 
   2  29   2        5.02        1.98     10.09 o 
   3  29   2      309.04      305.80     29.18 o 
   4  29   2       29.05       43.60     12.75 o 
   5  29   2       50.00       32.48     12.77 o 
   6  29   2      338.15      324.50     22.82 o 
   7  29   2       11.00       13.52     13.50 o 
  -8  30   2       16.28       30.38     14.32 o 
  -7  30   2      376.77      421.21     25.40 o 
  -6  30   2      119.23      102.20     16.65 o 
  -5  30   2      624.80      618.15     29.43 o 
  -4  30   2       61.19       72.69     14.37 o 
  -3  30   2      567.57      611.05     25.46 o 
  -2  30   2        1.23       -1.23     12.07 o 
  -1  30   2      110.54      108.63     14.19 o 
   0  30   2      111.35      108.08     14.08 o 
   1  30   2      121.33      122.13     15.07 o 
   2  30   2       40.37       34.06     11.94 o 
   3  30   2        0.80       -7.17     12.98 o 
   4  30   2       16.62        9.85     20.73 o 
   5  30   2       27.64        2.73     12.10 o 
   6  30   2       30.09       40.00     13.20 o 
   7  30   2        2.75       -4.26     11.69 o 
  -7  31   2       31.49        7.40     13.19 o 
  -6  31   2      186.18      220.76     20.51 o 
  -5  31   2       25.12       37.82     13.59 o 
  -4  31   2        1.10       -6.05     13.85 o 
  -3  31   2       11.74        3.28     11.33 o 
  -2  31   2        3.47        0.76     10.51 o 
  -1  31   2       26.15       34.25     13.68 o 
   0  31   2      314.51      319.50     34.58 o 
   1  31   2       60.70       85.48     14.33 o 
   2  31   2       21.07       30.41     13.76 o 
   3  31   2        0.21        9.34     11.55 o 
   4  31   2        0.03        6.29     11.32 o 
   5  31   2       83.93      100.11     17.43 o 
   6  31   2      376.82      391.86     28.55 o 
  -6  32   2       51.54       52.29     15.71 o 
  -5  32   2      569.62      587.21     28.36 o 
  -4  32   2      252.40      283.64     20.88 o 
  -3  32   2       55.39       69.21     14.18 o 
  -2  32   2       66.25       61.66     18.46 o 
  -1  32   2        2.17        8.39     19.81 o 
   0  32   2        3.28        2.04     14.45 o 
   1  32   2      126.57      128.65     16.00 o 
   2  32   2        7.04       14.18     11.84 o 
   3  32   2      119.22      133.65     17.34 o 
   4  32   2       41.73       38.50     15.27 o 
   5  32   2      145.02      154.43     18.92 o 
   6  32   2      118.89      117.05     18.06 o 
  -6  33   2       80.01      124.77     18.38 o 
  -5  33   2      281.36      330.59     23.57 o 
  -4  33   2        7.32       23.06     13.25 o 
  -3  33   2      199.68      259.69     20.63 o 
  -2  33   2        2.09        7.47     12.80 o 
  -1  33   2       12.46       -8.75     20.82 o 
   0  33   2      248.16      315.08     35.15 o 
   1  33   2       13.39       20.14     12.33 o 
   2  33   2        6.32       21.19     18.99 o 
   3  33   2       31.04       49.23     17.94 o 
   4  33   2       31.46       43.00     14.23 o 
   5  33   2        0.77      -12.66     15.59 o 
  -5  34   2        1.02       10.02     13.34 o 
  -4  34   2       83.90       90.07     16.55 o 
  -3  34   2        3.19        1.96     14.55 o 
  -2  34   2       13.51       41.74     23.18 o 
  -1  34   2       59.61       32.14     21.22 o 
   0  34   2        0.09      -18.10     18.10 o 
   1  34   2       77.69       83.20     16.48 o 
   2  34   2        0.89        0.62     12.28 o 
   3  34   2       23.67       43.38     14.32 o 
   4  34   2      383.51      453.22     29.61 o 
  -4  35   2        3.45        4.33     15.05 o 
  -3  35   2       13.09      -12.45     27.64 o 
  -2  35   2        1.96       -1.90     20.85 o 
  -1  35   2       66.97       60.34     25.38 o 
   0  35   2        1.12       13.52     20.69 o 
   1  35   2       47.85       83.21     24.40 o 
   2  35   2        7.10       15.91     12.74 o 
   3  35   2       47.53       49.78     15.16 o 
  -3  36   2      126.44      125.78     32.28 o 
  -2  36   2        0.14       15.12     21.75 o 
  -1  36   2        2.17        0.00     20.91 o 
   0  36   2      201.20      253.19     34.96 o 
   1  36   2       35.13       12.17     25.64 o 
   2  36   2        5.47      -10.80     13.96 o 
 -13   1   3       67.43       59.68     11.96 o 
 -12   1   3       34.67       36.51     13.93 o 
 -11   1   3      275.19      266.71     12.78 o 
 -10   1   3       31.96       26.91      7.07 o 
  -9   1   3     2252.31     2137.67     29.55 o 
  -8   1   3      820.42      851.84     17.17 o 
  -7   1   3       19.63       20.42      4.82 o 
  -6   1   3       16.79       24.03      4.35 o 
  -5   1   3     2791.93     2939.76     28.65 o 
  -4   1   3     3472.83     3633.58     31.60 o 
  -3   1   3    12796.06    12491.67    148.62 o 
  -2   1   3       32.08       29.11      2.01 o 
  -1   1   3     7003.50     7394.58     52.34 o 
   0   1   3      293.98      379.44      6.65 o 
   1   1   3      343.84      300.84      6.65 o 
   2   1   3     2078.46     2029.18     20.38 o 
   3   1   3     1976.25     1873.74     20.36 o 
   4   1   3     1700.85     1792.55     21.03 o 
   5   1   3       45.09       61.28      5.99 o 
   6   1   3       38.10       37.12      5.49 o 
   7   1   3       36.58       40.89      6.06 o 
   8   1   3      912.07      949.07     19.25 o 
   9   1   3      221.81      280.12     12.37 o 
  10   1   3       75.31       67.28     11.37 o 
  11   1   3      603.83      637.79     53.70 o 
  12   1   3       63.82       44.15     18.26 o 
 -13   2   3       48.43       71.34     14.93 o 
 -12   2   3       46.07       54.60      9.87 o 
 -11   2   3       19.43       27.61      7.95 o 
 -10   2   3      665.64      681.77     17.50 o 
  -9   2   3      186.46      204.82     10.30 o 
  -8   2   3     3046.42     2928.34     37.01 o 
  -7   2   3       63.55       72.03      6.15 o 
  -6   2   3      551.31      566.16     12.04 o 
  -5   2   3      927.60      929.60     14.21 o 
  -4   2   3       26.88       51.53      4.32 o 
  -3   2   3       76.57       85.45      5.98 o 
  -2   2   3     4244.15     4492.59     31.71 o 
  -1   2   3        3.95       13.25      3.28 o 
   0   2   3      913.15      874.75     11.54 o 
   1   2   3     1583.60     1599.89     16.50 o 
   2   2   3      545.62      488.14      9.04 o 
   3   2   3     9376.11     9853.63     71.46 o 
   4   2   3     3080.50     3215.69     33.37 o 
   5   2   3      348.61      372.77      9.98 o 
   6   2   3       10.51        8.95      4.74 o 
   7   2   3      359.70      300.07     13.13 o 
   8   2   3      347.38      288.04     13.21 o 
   9   2   3     1020.49      955.48     20.28 o 
  10   2   3       97.57       97.53     12.31 o 
  11   2   3       12.19       12.46     11.26 o 
  12   2   3       29.28       56.33     25.64 o 
 -13   3   3       70.99       53.17     14.05 o 
 -12   3   3        7.20        9.39      7.68 o 
 -11   3   3       49.89       41.80      9.63 o 
 -10   3   3        0.00       12.53      6.15 o 
  -9   3   3     1929.50     1945.31     28.15 o 
  -8   3   3      167.00      154.55      8.86 o 
  -7   3   3     1579.92     1469.44     21.32 o 
  -6   3   3       63.48       82.81      5.87 o 
  -5   3   3       54.00       52.40      4.56 o 
  -4   3   3      209.10      259.51      7.08 o 
  -3   3   3      121.67      121.85      4.59 o 
  -2   3   3     6258.45     6748.90     45.07 o 
  -1   3   3      525.09      547.54      7.64 o 
   0   3   3    11987.31    12234.51     82.86 o 
   1   3   3     1029.75     1047.43     12.51 o 
   2   3   3      456.72      409.32     11.44 o 
   3   3   3      303.79      306.76      8.87 o 
   4   3   3      428.82      550.67     11.43 o 
   5   3   3      140.41      126.46      6.53 o 
   6   3   3        1.46       -1.54      5.35 o 
   7   3   3      243.33      254.74     13.33 o 
   8   3   3     1398.61     1293.34     22.25 o 
   9   3   3      411.60      371.34     16.50 o 
  10   3   3        3.38       -7.83      8.36 o 
  11   3   3        0.68       -0.47     10.56 o 
  12   3   3        0.91        3.64     14.25 o 
 -13   4   3       28.95       30.97     12.73 o 
 -12   4   3       94.86      119.66     18.81 o 
 -11   4   3       13.74        9.53      8.37 o 
 -10   4   3     1219.97     1268.28     23.53 o 
  -9   4   3     2251.52     2197.84     30.26 o 
  -8   4   3     1908.19     1888.21     26.16 o 
  -7   4   3      607.27      552.47     18.36 o 
  -6   4   3     4941.74     5130.91     45.42 o 
  -5   4   3     1645.22     1794.57     21.17 o 
  -4   4   3     1047.29      988.41     13.92 o 
  -3   4   3     5264.82     5790.50     44.50 o 
  -2   4   3     2019.89     2008.20     17.26 o 
  -1   4   3    24889.86    24601.92    148.65 o 
   0   4   3    11616.02    11533.85     78.91 o 
   1   4   3     3009.83     2866.28     25.05 o 
   2   4   3      721.31      798.13     11.28 o 
   3   4   3     2109.33     2175.46     22.40 o 
   4   4   3      851.33      901.93     13.97 o 
   5   4   3      101.74      124.33      6.55 o 
   6   4   3       79.65       76.69      7.15 o 
   7   4   3       30.88       31.59      5.65 o 
   8   4   3      148.00      165.32     10.05 o 
   9   4   3      314.12      315.35     17.22 o 
  10   4   3      192.31      183.26     15.17 o 
  11   4   3       53.35       48.10     14.06 o 
  12   4   3      227.95      254.17     29.17 o 
 -13   5   3       18.78       35.75     12.92 o 
 -12   5   3       26.27       34.90     10.68 o 
 -11   5   3       53.69       62.36      9.51 o 
 -10   5   3        0.08       14.87      6.98 o 
  -9   5   3      538.25      531.51     15.00 o 
  -8   5   3       26.86       38.83      6.16 o 
  -7   5   3        0.49        5.28      4.32 o 
  -6   5   3      336.73      328.69      9.70 o 
  -5   5   3      898.84      899.60     14.43 o 
  -4   5   3      393.96      415.41      9.67 o 
  -3   5   3     1199.74     1223.07     14.95 o 
  -2   5   3     1492.70     1619.87     19.42 o 
  -1   5   3     2575.03     2528.86     22.79 o 
   0   5   3     3194.07     3040.30     26.09 o 
   1   5   3     1178.67     1186.28     13.76 o 
   2   5   3     1093.54     1078.13     15.59 o 
   3   5   3      223.85      239.99      6.72 o 
   4   5   3      731.43      734.88     17.41 o 
   5   5   3      366.77      322.62      9.85 o 
   6   5   3      252.93      257.37      9.44 o 
   7   5   3       77.34       57.09      6.35 o 
   8   5   3      188.13      215.60     12.20 o 
   9   5   3      204.98      178.60     14.40 o 
  10   5   3       59.99       39.63     10.84 o 
  11   5   3      325.06      401.76     21.62 o 
  12   5   3      127.15      200.37     48.27 o 
 -13   6   3       37.06       26.23     13.05 o 
 -12   6   3       77.50      106.87     14.16 o 
 -11   6   3       11.38       12.93      7.64 o 
 -10   6   3      239.87      201.49     12.55 o 
  -9   6   3      161.00      146.57      9.22 o 
  -8   6   3      323.15      299.28     10.95 o 
  -7   6   3        0.07        3.07      4.28 o 
  -6   6   3      750.65      856.93     15.28 o 
  -5   6   3       90.92      129.48      6.32 o 
  -4   6   3      133.10      157.66      6.26 o 
  -3   6   3    13281.27    13562.84    102.47 o 
  -2   6   3     5890.16     6116.16     46.57 o 
  -1   6   3     3498.39     3456.64     29.29 o 
   0   6   3     3542.66     3697.81     30.74 o 
   1   6   3     1129.16     1021.70     12.63 o 
   2   6   3       18.50       24.27      5.75 o 
   3   6   3       13.31       10.30      3.04 o 
   4   6   3       20.25       22.37      3.49 o 
   5   6   3      125.98      119.29      6.07 o 
   6   6   3        0.00       -5.90      5.90 o 
   7   6   3       79.55       71.90      6.56 o 
   8   6   3       46.06       65.19      9.96 o 
   9   6   3      326.64      322.06     17.70 o 
  10   6   3      224.69      249.69     17.37 o 
  11   6   3       42.93       43.79     13.24 o 
  12   6   3        1.21        9.45     16.97 o 
 -13   7   3        8.48       13.99     12.98 o 
 -12   7   3       18.17       -3.25      9.58 o 
 -11   7   3       35.52       41.50      8.93 o 
 -10   7   3        5.69       -5.98      5.98 o 
  -9   7   3      383.01      348.16     14.98 o 
  -8   7   3     1012.96      922.91     18.09 o 
  -7   7   3      258.18      248.75      9.64 o 
  -6   7   3       32.34       51.81      5.48 o 
  -5   7   3      743.82      795.56     15.92 o 
  -4   7   3     7248.94     7905.22     60.50 o 
  -3   7   3        0.29        5.01      3.02 o 
  -2   7   3     1728.77     1764.45     18.96 o 
  -1   7   3       80.74      105.57      4.90 o 
   0   7   3     1338.47     1285.47     15.07 o 
   1   7   3        0.23       -0.11      2.65 o 
   2   7   3      715.62      751.70     11.64 o 
   3   7   3     1117.92     1120.95     23.61 o 
   4   7   3     1851.10     1901.92     20.97 o 
   5   7   3      151.49      147.07      6.37 o 
   6   7   3      175.50      197.10      7.90 o 
   7   7   3        4.16       -1.05      5.53 o 
   8   7   3       39.47       39.48      9.12 o 
   9   7   3      108.32      116.06     13.12 o 
  10   7   3      419.74      414.54     21.02 o 
  11   7   3        4.65        1.21      9.29 o 
  12   7   3      117.99      119.69     19.50 o 
 -13   8   3      161.23      184.86     17.85 o 
 -12   8   3       10.83       -8.03      8.97 o 
 -11   8   3       89.53       63.30     11.46 o 
 -10   8   3       25.34       20.95      8.25 o 
  -9   8   3      390.40      370.42     14.68 o 
  -8   8   3       36.65       45.34      6.46 o 
  -7   8   3       52.25       44.87      5.92 o 
  -6   8   3       36.26       47.93      5.40 o 
  -5   8   3       78.84       66.52      5.34 o 
  -4   8   3       26.89       23.95      4.08 o 
  -3   8   3     2630.75     2565.76     25.57 o 
  -2   8   3      380.92      419.30      8.92 o 
  -1   8   3     2258.86     2242.76     22.47 o 
   0   8   3     2483.14     2489.18     23.81 o 
   1   8   3      492.61      518.10      8.93 o 
   2   8   3     4326.07     4539.31     33.82 o 
   3   8   3      307.94      300.15      8.81 o 
   4   8   3      605.61      644.07     12.37 o 
   5   8   3      634.87      601.73     11.06 o 
   6   8   3       17.73       19.22      4.11 o 
   7   8   3      214.23      225.37     14.04 o 
   8   8   3      229.88      194.46     14.29 o 
   9   8   3      212.00      212.26     15.89 o 
  10   8   3       67.51       79.53     12.57 o 
  11   8   3       10.30        4.68      9.76 o 
  12   8   3       42.18       46.48     22.62 o 
 -13   9   3        6.14       -0.99     11.07 o 
 -12   9   3      147.86      147.15     15.38 o 
 -11   9   3       33.32       35.61      9.99 o 
 -10   9   3        0.71        3.78      7.47 o 
  -9   9   3     1007.86      987.03     31.99 o 
  -8   9   3      149.82      143.52      8.66 o 
  -7   9   3      157.52      153.69      8.32 o 
  -6   9   3       32.02       33.76      5.20 o 
  -5   9   3       71.53       72.87      7.22 o 
  -4   9   3      613.93      525.51     11.08 o 
  -3   9   3     1493.26     1714.74     20.13 o 
  -2   9   3      448.07      454.60     10.52 o 
  -1   9   3       41.02       38.51      3.99 o 
   0   9   3     7882.34     8045.56     59.88 o 
   1   9   3     3801.56     3816.06     32.84 o 
   2   9   3    18944.05    19698.39    147.41 o 
   3   9   3        1.21        6.00      3.43 o 
   4   9   3     2041.27     2096.60     32.36 o 
   5   9   3      157.04      149.06      8.55 o 
   6   9   3     1552.94     1584.28     22.93 o 
   7   9   3       72.10       90.33     10.72 o 
   8   9   3      234.36      215.65     16.72 o 
   9   9   3        0.45        1.66      8.30 o 
  10   9   3       31.57       50.46     11.21 o 
  11   9   3      325.78      337.68     21.10 o 
  12   9   3        4.01       34.16     13.12 o 
 -13  10   3        0.05        1.23     18.35 o 
 -12  10   3       77.16       61.99     12.43 o 
 -11  10   3        0.30        4.85      8.87 o 
 -10  10   3      357.85      354.58     18.48 o 
  -9  10   3      116.30      114.12     10.21 o 
  -8  10   3      131.09      122.37      8.33 o 
  -7  10   3       74.06       88.93      7.17 o 
  -6  10   3      119.01      119.40      7.69 o 
  -5  10   3      805.38      822.01     14.71 o 
  -4  10   3      844.87      909.98     14.77 o 
  -3  10   3     2018.59     2267.52     24.48 o 
  -2  10   3     2836.55     3066.75     32.29 o 
  -1  10   3       19.20       27.05      5.83 o 
   0  10   3     4211.55     4758.49     39.80 o 
   1  10   3      788.51      884.65     12.70 o 
   2  10   3      251.09      311.39      9.39 o 
   3  10   3       55.59       80.82      5.48 o 
   4  10   3      119.62       88.30      8.75 o 
   5  10   3      267.67      264.88     13.52 o 
   6  10   3        2.09       -4.13      6.88 o 
   7  10   3      944.17      865.80     26.48 o 
   8  10   3      979.84      960.91     35.01 o 
   9  10   3        3.04        5.93      9.49 o 
  10  10   3       13.91       17.22      9.71 o 
  11  10   3       41.73       37.16     16.72 o 
  12  10   3       12.13        4.36     11.31 o 
 -12  11   3      408.35      417.89     23.43 o 
 -11  11   3        0.66       15.59      9.66 o 
 -10  11   3      164.53      162.93     14.55 o 
  -9  11   3       50.62       34.56      7.93 o 
  -8  11   3       96.61       81.86      8.77 o 
  -7  11   3      703.36      678.19     15.06 o 
  -6  11   3      271.02      249.12      9.44 o 
  -5  11   3      803.83      774.07     14.50 o 
  -4  11   3       13.22       22.90      8.41 o 
  -3  11   3      250.44      208.34     11.20 o 
  -2  11   3      169.53      149.01      7.37 o 
  -1  11   3      920.23      892.46     14.07 o 
   0  11   3      282.58      254.06      7.49 o 
   1  11   3       16.84       28.61      4.37 o 
   2  11   3      126.59      171.04      7.58 o 
   3  11   3      220.11      261.76     11.33 o 
   4  11   3       11.74        0.71      5.84 o 
   5  11   3       64.27       59.51     13.17 o 
   6  11   3      211.01      189.30     12.94 o 
   7  11   3      266.10      242.23     15.16 o 
   8  11   3      287.84      282.46     16.82 o 
   9  11   3       45.86       37.77     10.34 o 
  10  11   3        0.22        8.53     15.39 o 
  11  11   3       15.15        4.67     10.18 o 
  12  11   3      117.70      128.59     17.23 o 
 -12  12   3        0.21       13.79     11.01 o 
 -11  12   3      213.94      189.47     16.45 o 
 -10  12   3      109.32       98.82     12.58 o 
  -9  12   3        4.06        6.71      6.95 o 
  -8  12   3       29.47       17.18      7.45 o 
  -7  12   3      536.15      524.69     15.92 o 
  -6  12   3      498.79      447.86     11.98 o 
  -5  12   3        0.13        2.04      4.33 o 
  -4  12   3      366.79      399.99     14.62 o 
  -3  12   3      151.30      150.64      7.06 o 
  -2  12   3     2685.81     3050.09     32.94 o 
  -1  12   3     1986.81     2092.27     23.55 o 
   0  12   3      833.30      859.06     16.06 o 
   1  12   3      416.99      438.37      9.30 o 
   2  12   3      500.56      607.96     13.30 o 
   3  12   3      659.92      685.96     15.34 o 
   4  12   3       53.39       48.62      7.58 o 
   5  12   3      811.57      798.92     23.09 o 
   6  12   3      141.31      113.28     12.28 o 
   7  12   3       44.70       47.08      8.95 o 
   8  12   3      853.20      760.98     25.48 o 
   9  12   3        0.48        6.53      8.23 o 
  10  12   3        0.00       -4.63      8.63 o 
  11  12   3      112.06      126.12     16.44 o 
  12  12   3        3.50       -9.91     18.03 o 
 -12  13   3       74.25       51.72     13.08 o 
 -11  13   3      270.88      275.56     18.61 o 
 -10  13   3       11.14       10.47     10.30 o 
  -9  13   3      266.55      256.30     16.42 o 
  -8  13   3       47.64       51.47      7.95 o 
  -7  13   3        4.47        2.03      5.83 o 
  -6  13   3       47.84       38.84      5.88 o 
  -5  13   3      194.21      219.78      8.83 o 
  -4  13   3        0.08        1.73      4.05 o 
  -3  13   3      779.53      877.09     15.11 o 
  -2  13   3      106.93      145.45      8.86 o 
  -1  13   3      991.15      951.33     15.38 o 
   0  13   3      722.77      851.65     14.13 o 
   1  13   3      443.12      446.33      9.81 o 
   2  13   3        8.11        4.83      8.21 o 
   3  13   3     2177.53     2152.60     27.03 o 
   4  13   3     1352.47     1284.72     27.34 o 
   5  13   3        0.06        1.86      7.32 o 
   6  13   3      331.82      311.74     16.06 o 
   7  13   3       71.76       71.22     10.67 o 
   8  13   3       10.44       27.50      9.50 o 
   9  13   3       80.89       89.59     13.22 o 
  10  13   3      124.34      134.19     22.99 o 
  11  13   3       69.97       71.45     14.08 o 
 -12  14   3      263.22      249.56     19.90 o 
 -11  14   3       49.09       53.87     12.12 o 
 -10  14   3       26.23       40.14     10.83 o 
  -9  14   3      105.08      111.10     15.18 o 
  -8  14   3      111.85       91.67      9.20 o 
  -7  14   3      178.81      161.13     10.31 o 
  -6  14   3      317.99      327.26     10.84 o 
  -5  14   3     1235.05     1310.01     20.03 o 
  -4  14   3      784.35      788.52     15.02 o 
  -3  14   3     1833.90     1968.09     24.24 o 
  -2  14   3      548.71      595.10     14.14 o 
  -1  14   3      115.10      142.29      6.94 o 
   0  14   3      262.45      325.20      9.33 o 
   1  14   3       82.52       91.30      7.21 o 
   2  14   3      761.57      825.27     16.46 o 
   3  14   3       94.80       72.48      7.37 o 
   4  14   3     1609.60     1528.19     30.77 o 
   5  14   3      632.05      558.71     19.74 o 
   6  14   3      272.90      233.78     14.96 o 
   7  14   3        8.94        3.94     13.93 o 
   8  14   3       95.75       98.86     16.37 o 
   9  14   3        9.98        2.30      9.32 o 
  10  14   3       80.44       91.93     14.00 o 
  11  14   3       32.41       33.56     12.56 o 
 -12  15   3      306.34      314.20     29.96 o 
 -11  15   3       52.47       57.13     12.36 o 
 -10  15   3      446.69      485.08     34.05 o 
  -9  15   3      111.81       88.37     12.05 o 
  -8  15   3       83.87       87.84     11.75 o 
  -7  15   3       12.25        6.26      6.72 o 
  -6  15   3      135.80      130.12      8.28 o 
  -5  15   3      137.37      170.07      8.52 o 
  -4  15   3      468.84      459.47     12.03 o 
  -3  15   3      225.16      244.58      8.98 o 
  -2  15   3     2374.74     2402.17     34.23 o 
  -1  15   3        8.23        7.25      4.00 o 
   0  15   3       72.36       91.36      7.15 o 
   1  15   3     1547.83     1685.67     21.34 o 
   2  15   3      709.17      693.64     15.48 o 
   3  15   3        0.01        2.99      4.08 o 
   4  15   3       66.08       58.46      9.05 o 
   5  15   3      186.92      203.87     13.86 o 
   6  15   3     1418.96     1248.14     33.70 o 
   7  15   3      669.71      619.56     22.87 o 
   8  15   3      117.52      129.52     14.26 o 
   9  15   3        1.77       22.93      9.87 o 
  10  15   3       18.41       17.37     11.02 o 
  11  15   3       23.60       19.30     11.39 o 
 -12  16   3        0.56        2.96     11.26 o 
 -11  16   3       98.35      120.19     15.36 o 
 -10  16   3       14.71       33.50     10.91 o 
  -9  16   3       46.37       45.87     10.67 o 
  -8  16   3       17.06        9.69      7.82 o 
  -7  16   3      132.83      127.32     10.14 o 
  -6  16   3      184.56      205.56     11.31 o 
  -5  16   3      816.23      823.15     18.77 o 
  -4  16   3        0.71        0.68      4.23 o 
  -3  16   3     1057.01      979.52     17.48 o 
  -2  16   3      774.49      777.91     17.03 o 
  -1  16   3        5.18        6.74      4.22 o 
   0  16   3       35.80       42.25      5.36 o 
   1  16   3     1365.34     1389.67     19.46 o 
   2  16   3      512.18      543.82     10.69 o 
   3  16   3        1.30       -4.18      4.18 o 
   4  16   3       43.67       37.05      8.61 o 
   5  16   3      832.03      834.91     26.77 o 
   6  16   3      622.99      613.70     22.51 o 
   7  16   3      484.99      427.88     20.20 o 
   8  16   3      153.55      146.43     35.36 o 
   9  16   3       56.08       70.66     12.56 o 
  10  16   3       15.73        5.88     10.88 o 
  11  16   3      124.14      145.06     17.94 o 
 -12  17   3       74.52       80.98     18.34 o 
 -11  17   3        0.79       11.25     10.93 o 
 -10  17   3        5.28       -5.82      9.23 o 
  -9  17   3      397.83      400.78     20.81 o 
  -8  17   3      653.47      615.08     27.52 o 
  -7  17   3      118.23      107.71     12.46 o 
  -6  17   3      295.08      240.42     12.76 o 
  -5  17   3      119.20      124.07      7.74 o 
  -4  17   3       61.06       70.32      6.60 o 
  -3  17   3     1684.48     1602.59     22.86 o 
  -2  17   3      490.07      489.75     12.82 o 
  -1  17   3      223.85      197.44     10.27 o 
   0  17   3       65.41       73.70      6.94 o 
   1  17   3      990.94      934.37     16.23 o 
   2  17   3       15.79        2.35      4.77 o 
   3  17   3      289.68      301.19     15.24 o 
   4  17   3      285.44      261.40     15.06 o 
   5  17   3       53.49       35.73     11.06 o 
   6  17   3      312.53      298.79     17.65 o 
   7  17   3      164.72      139.62     17.66 o 
   8  17   3      509.02      541.71     31.57 o 
   9  17   3      431.28      449.14     23.36 o 
  10  17   3       91.15      108.44     15.65 o 
  11  17   3       15.76       44.31     24.30 o 
 -11  18   3        1.00        0.43     10.65 o 
 -10  18   3       38.70       28.35     11.28 o 
  -9  18   3      159.96      160.90     15.58 o 
  -8  18   3      536.57      514.72     42.76 o 
  -7  18   3      495.31      436.75     19.67 o 
  -6  18   3        1.41        2.32      6.38 o 
  -5  18   3        4.32       -3.24      5.98 o 
  -4  18   3        6.06        1.44      4.88 o 
  -3  18   3      780.30      735.54     15.58 o 
  -2  18   3      164.04      143.15      8.99 o 
  -1  18   3       35.19       31.81      5.85 o 
   0  18   3      464.77      475.58     12.59 o 
   1  18   3        0.81       -4.00      4.84 o 
   2  18   3      390.38      428.73     10.45 o 
   3  18   3     1074.54     1054.08     26.67 o 
   4  18   3        4.40        8.13      9.14 o 
   5  18   3      330.77      319.90     17.24 o 
   6  18   3      210.72      212.72     15.83 o 
   7  18   3       26.96       30.36      9.91 o 
   8  18   3        7.00       12.75      9.26 o 
   9  18   3        3.42        9.79      9.88 o 
  10  18   3      123.44      144.31     17.39 o 
  11  18   3       24.92       24.16     13.15 o 
 -11  19   3       55.48       54.00     13.61 o 
 -10  19   3       49.61       55.11     12.56 o 
  -9  19   3       13.17       26.22     10.24 o 
  -8  19   3        1.04       -6.09      7.84 o 
  -7  19   3      371.32      326.19     17.96 o 
  -6  19   3       10.45       13.41      8.21 o 
  -5  19   3        4.04        6.62      7.91 o 
  -4  19   3       48.76       56.56      6.61 o 
  -3  19   3      107.90      123.98      8.46 o 
  -2  19   3       70.98       78.54      7.40 o 
  -1  19   3        2.14        4.92      5.19 o 
   0  19   3       17.73       29.81      6.47 o 
   1  19   3       77.81       68.99      6.64 o 
   2  19   3      880.63      873.03     43.57 o 
   3  19   3     2554.16     2372.51     41.82 o 
   4  19   3     1220.17     1071.73     28.55 o 
   5  19   3      189.72      153.59     19.17 o 
   6  19   3       20.69       18.03      8.99 o 
   7  19   3      604.34      589.15     28.65 o 
   8  19   3        0.08      -12.63     12.63 o 
   9  19   3      383.90      377.39     31.70 o 
  10  19   3      395.20      413.83     24.86 o 
 -11  20   3      128.14      115.08     22.73 o 
 -10  20   3        4.95       -7.51     10.31 o 
  -9  20   3       75.32       75.13     13.24 o 
  -8  20   3      137.04      128.26     14.47 o 
  -7  20   3      162.15      139.94     14.05 o 
  -6  20   3       66.14       61.68     11.19 o 
  -5  20   3       29.70       21.14      7.41 o 
  -4  20   3      453.40      396.73     12.61 o 
  -3  20   3       28.10       20.44      6.04 o 
  -2  20   3      310.32      289.46     11.41 o 
  -1  20   3      286.62      290.27     11.35 o 
   0  20   3      472.74      449.84     13.12 o 
   1  20   3      509.98      509.82     13.28 o 
   2  20   3        5.87       10.39      5.85 o 
   3  20   3      402.77      413.22     18.87 o 
   4  20   3     2204.80     2051.35     40.53 o 
   5  20   3       69.86       55.89     10.65 o 
   6  20   3       53.97       57.91     11.38 o 
   7  20   3       30.11       33.67     10.60 o 
   8  20   3        1.11        4.43      9.56 o 
   9  20   3       55.54       60.11     13.15 o 
  10  20   3       43.41       70.88     14.39 o 
 -11  21   3       34.64       34.99     13.53 o 
 -10  21   3       16.98       34.11     12.60 o 
  -9  21   3       31.30       12.34     13.50 o 
  -8  21   3      148.96      195.36     16.70 o 
  -7  21   3       12.74       12.16      9.39 o 
  -6  21   3      179.29      147.03     14.43 o 
  -5  21   3       72.23       67.62      9.05 o 
  -4  21   3       32.31       30.66      6.52 o 
  -3  21   3       57.70       69.90      7.62 o 
  -2  21   3      121.71      141.83      9.26 o 
  -1  21   3     3271.41     3103.74     36.35 o 
   0  21   3       51.97       46.41      6.84 o 
   1  21   3       42.19       45.45      6.30 o 
   2  21   3        5.94        7.77      6.99 o 
   3  21   3       38.61       38.13     10.54 o 
   4  21   3      177.30      137.13     14.46 o 
   5  21   3        1.32       -0.81     13.24 o 
   6  21   3       73.88       75.10     11.77 o 
   7  21   3      459.04      443.05     22.87 o 
   8  21   3      208.13      169.09     21.47 o 
   9  21   3       49.86       14.20     17.16 o 
  10  21   3       76.98       90.11     15.90 o 
 -10  22   3      371.39      440.67     24.99 o 
  -9  22   3      203.84      200.34     17.98 o 
  -8  22   3      144.11      138.46     15.48 o 
  -7  22   3      206.25      186.89     16.03 o 
  -6  22   3      535.54      518.44     21.91 o 
  -5  22   3      411.33      387.63     18.79 o 
  -4  22   3     1526.00     1447.00     27.56 o 
  -3  22   3     1112.55     1116.17     20.87 o 
  -2  22   3      628.10      587.62     15.68 o 
  -1  22   3       33.39       55.66      7.83 o 
   0  22   3       31.42       36.16      6.89 o 
   1  22   3       18.72       30.91      6.24 o 
   2  22   3      858.22      731.23     23.94 o 
   3  22   3      191.01      172.16     14.67 o 
   4  22   3       11.06       16.44      9.23 o 
   5  22   3      200.65      182.97     18.99 o 
   6  22   3      335.04      341.72     20.24 o 
   7  22   3      273.97      262.16     19.17 o 
   8  22   3       40.10       38.89     12.30 o 
   9  22   3      116.77      130.67     17.55 o 
  10  22   3       45.56       60.55     15.13 o 
 -10  23   3       45.96       59.83     14.83 o 
  -9  23   3      100.32       85.55     18.08 o 
  -8  23   3       17.43        0.68      9.75 o 
  -7  23   3       75.36       69.23     19.95 o 
  -6  23   3        6.68        4.31      9.40 o 
  -5  23   3      274.40      256.73     16.78 o 
  -4  23   3      369.41      349.54     15.17 o 
  -3  23   3        1.99       12.65      6.18 o 
  -2  23   3       10.13        0.18      5.94 o 
  -1  23   3      151.87      149.77      9.86 o 
   0  23   3       43.89       52.72      7.47 o 
   1  23   3       21.80        8.68      6.82 o 
   2  23   3      141.74      139.15     13.72 o 
   3  23   3       75.24       72.25     11.35 o 
   4  23   3       54.00       48.27     11.09 o 
   5  23   3       10.37       -0.75      8.46 o 
   6  23   3        4.46       -1.16      8.94 o 
   7  23   3       64.91       89.82     14.11 o 
   8  23   3        0.02       -9.78      9.78 o 
   9  23   3        6.09       -7.07     11.12 o 
 -10  24   3        3.21      -16.50     16.50 o 
  -9  24   3        0.38       -0.51     10.59 o 
  -8  24   3        1.51       -8.56     10.30 o 
  -7  24   3      409.72      407.84     22.00 o 
  -6  24   3      105.32      130.92     17.16 o 
  -5  24   3      175.44      167.59     15.30 o 
  -4  24   3      245.26      238.51     16.44 o 
  -3  24   3       31.78       35.85      7.48 o 
  -2  24   3      235.94      212.90     11.17 o 
  -1  24   3       33.96       43.30      7.43 o 
   0  24   3     1075.08     1022.82     20.53 o 
   1  24   3        8.52        3.08      6.54 o 
   2  24   3      461.05      433.67     20.52 o 
   3  24   3      495.49      494.09     22.38 o 
   4  24   3        1.66        5.16      9.41 o 
   5  24   3       58.86       50.93     11.74 o 
   6  24   3      113.67      129.21     15.50 o 
   7  24   3      218.82      242.75     19.84 o 
   8  24   3        1.76       25.17     13.41 o 
   9  24   3       12.24        4.01     11.93 o 
 -10  25   3      109.90      119.69     18.21 o 
  -9  25   3       40.74       45.29     13.72 o 
  -8  25   3        7.92       26.12     11.82 o 
  -7  25   3       50.66       57.10     12.48 o 
  -6  25   3      144.85      123.53     15.02 o 
  -5  25   3       34.54       45.84     10.88 o 
  -4  25   3        6.20       -8.38      8.38 o 
  -3  25   3       34.18       34.76      8.83 o 
  -2  25   3      135.99      146.39     10.42 o 
  -1  25   3       13.58       11.70      6.70 o 
   0  25   3       70.77       82.43      8.70 o 
   1  25   3        4.84       -1.19     10.54 o 
   2  25   3       34.11       24.96     10.64 o 
   3  25   3       76.95       55.61     16.03 o 
   4  25   3      480.83      440.32     22.11 o 
   5  25   3       15.60        7.94     10.00 o 
   6  25   3      287.30      307.35     20.58 o 
   7  25   3       86.71       81.11     14.48 o 
   8  25   3      227.78      193.51     19.65 o 
   9  25   3       10.64       28.06     13.51 o 
  -9  26   3       11.95       -0.03     15.60 o 
  -8  26   3       30.48       22.10     12.30 o 
  -7  26   3        3.60       -9.18     10.14 o 
  -6  26   3      279.16      273.68     19.16 o 
  -5  26   3      376.97      400.94     29.96 o 
  -4  26   3        2.46      -11.50     11.50 o 
  -3  26   3       63.60       49.09      9.74 o 
  -2  26   3        3.84        1.99      6.75 o 
  -1  26   3      245.16      223.18     11.81 o 
   0  26   3      284.23      302.34     14.76 o 
   1  26   3       66.17       68.03     11.90 o 
   2  26   3       32.10       28.76     10.80 o 
   3  26   3      300.69      291.22     18.95 o 
   4  26   3        3.53       -4.25      9.39 o 
   5  26   3        5.27       16.05     10.46 o 
   6  26   3       41.44       25.37     11.25 o 
   7  26   3       20.96        8.43     11.15 o 
   8  26   3        4.96       -6.28     10.38 o 
  -9  27   3       27.44       27.27     13.82 o 
  -8  27   3        0.08       22.38     11.92 o 
  -7  27   3        3.53        0.18     11.12 o 
  -6  27   3        6.48        8.41     16.11 o 
  -5  27   3        0.90        4.65     10.37 o 
  -4  27   3      232.16      250.96     17.81 o 
  -3  27   3      425.16      417.04     20.79 o 
  -2  27   3      375.58      378.13     14.75 o 
  -1  27   3      735.58      764.67     19.59 o 
   0  27   3     1003.21      999.31     24.53 o 
   1  27   3      271.07      207.69     16.53 o 
   2  27   3        1.51       11.91     11.58 o 
   3  27   3       22.55       20.32     10.47 o 
   4  27   3       26.61       25.60     11.32 o 
   5  27   3      938.47      893.45     31.09 o 
   6  27   3       21.71        6.00     10.75 o 
   7  27   3       60.37       71.58     14.81 o 
   8  27   3        4.68       10.56     12.08 o 
  -8  28   3      465.55      504.58     26.88 o 
  -7  28   3      252.52      286.20     21.15 o 
  -6  28   3      129.38      161.45     18.90 o 
  -5  28   3        0.14       12.96     11.22 o 
  -4  28   3      549.47      573.03     24.48 o 
  -3  28   3      291.11      318.56     19.15 o 
  -2  28   3       73.04       71.19     10.85 o 
  -1  28   3      169.40      207.24     13.54 o 
   0  28   3      969.68      936.71     28.80 o 
   1  28   3      365.06      410.03     21.09 o 
   2  28   3        4.71        6.33      9.67 o 
   3  28   3       83.72      101.86     14.46 o 
   4  28   3      404.25      420.55     30.31 o 
   5  28   3       97.76      123.29     17.59 o 
   6  28   3       15.54        1.76     11.84 o 
   7  28   3       28.80       25.85     15.01 o 
   8  28   3        3.99       -2.41     11.87 o 
  -8  29   3       26.09       -2.25     16.72 o 
  -7  29   3        0.01      -11.29     11.29 o 
  -6  29   3       67.07       55.38     14.08 o 
  -5  29   3      273.97      290.13     27.87 o 
  -4  29   3       23.67       35.76     12.21 o 
  -3  29   3     1059.11     1084.27     32.04 o 
  -2  29   3        1.56        8.51      9.11 o 
  -1  29   3       37.51       38.28      9.41 o 
   0  29   3       11.41       12.05     10.11 o 
   1  29   3        2.91        0.46      9.24 o 
   2  29   3      149.59      156.61     16.67 o 
   3  29   3      198.97      223.30     20.64 o 
   4  29   3       76.05       71.65     14.50 o 
   5  29   3       21.42       43.17     13.23 o 
   6  29   3        8.51      -10.62     10.62 o 
   7  29   3        2.07       21.98     13.26 o 
  -7  30   3       83.28       77.96     21.51 o 
  -6  30   3       65.92      103.87     16.26 o 
  -5  30   3      118.04       92.26     15.45 o 
  -4  30   3      189.47      165.28     18.20 o 
  -3  30   3       41.89       76.24     13.77 o 
  -2  30   3       57.79       39.55     14.11 o 
  -1  30   3       11.51       11.95     10.68 o 
   0  30   3       59.71       60.33     12.71 o 
   1  30   3        3.44       12.17     10.34 o 
   2  30   3       46.08       23.22     13.59 o 
   3  30   3       37.05        7.58     11.53 o 
   4  30   3      181.50      208.28     19.66 o 
   5  30   3        6.27       16.75     12.43 o 
   6  30   3      249.33      292.39     23.24 o 
   7  30   3       52.51       27.44     14.07 o 
  -7  31   3       13.36        4.27     13.24 o 
  -6  31   3      114.82      118.16     17.49 o 
  -5  31   3       17.90       33.62     13.43 o 
  -4  31   3        0.02        4.32     11.58 o 
  -3  31   3        0.92        4.11     10.84 o 
  -2  31   3       19.40       31.80     13.96 o 
  -1  31   3      219.96      254.94     23.23 o 
   0  31   3       44.37       55.51     12.98 o 
   1  31   3        1.12       20.37     11.00 o 
   2  31   3       61.17       45.32     18.53 o 
   3  31   3      161.18      157.53     17.94 o 
   4  31   3        0.55        2.39     12.11 o 
   5  31   3       15.20        9.69     12.32 o 
   6  31   3       83.13      110.92     18.12 o 
  -6  32   3       37.74       51.30     15.12 o 
  -5  32   3      138.80      178.80     28.62 o 
  -4  32   3      177.55      198.30     19.28 o 
  -3  32   3        0.22       -3.56     12.78 o 
  -2  32   3        4.88        1.17     12.68 o 
  -1  32   3       14.57      -11.95     16.81 o 
   0  32   3        8.58       16.34     11.48 o 
   1  32   3      300.18      326.14     21.55 o 
   2  32   3      145.28      156.63     18.02 o 
   3  32   3      163.20      166.04     19.05 o 
   4  32   3        2.68      -12.02     12.02 o 
   5  32   3       23.41       27.78     15.33 o 
  -6  33   3      151.40      126.60     18.47 o 
  -5  33   3        0.07       -4.22     12.25 o 
  -4  33   3      271.00      344.93     25.14 o 
  -3  33   3      184.24      175.97     21.63 o 
  -2  33   3       24.64       12.50     40.13 o 
  -1  33   3        2.61        7.22     20.24 o 
   0  33   3       22.62       48.93     17.50 o 
   1  33   3        5.86        7.81     11.61 o 
   2  33   3        7.50        5.70     11.87 o 
   3  33   3        3.22       -8.67     11.43 o 
   4  33   3       26.57        2.96     23.62 o 
   5  33   3        4.79       -7.50     12.56 o 
  -5  34   3        2.54        9.06     13.93 o 
  -4  34   3        1.15       12.73     14.68 o 
  -3  34   3       57.27       61.52     17.69 o 
  -2  34   3       45.36       80.29     24.83 o 
  -1  34   3        5.13      -17.05     17.05 o 
   0  34   3       30.70       38.67     22.82 o 
   1  34   3      232.30      224.94     20.24 o 
   2  34   3      207.93      232.94     20.71 o 
   3  34   3      216.68      207.41     20.86 o 
   4  34   3       13.36       10.35     13.82 o 
  -4  35   3        8.42       -3.55     14.79 o 
  -3  35   3        3.08       -7.30     31.07 o 
  -2  35   3      340.98      386.17     38.76 o 
  -1  35   3       96.22      121.65     28.68 o 
   0  35   3        6.71       21.03     21.32 o 
   1  35   3       47.39       25.84     17.39 o 
   2  35   3       29.35       35.56     19.16 o 
   3  35   3       63.71       86.37     17.04 o 
  -2  36   3       21.87       36.70     22.57 o 
  -1  36   3       98.56      117.96     28.55 o 
   0  36   3       30.58       39.13     24.28 o 
   1  36   3       18.38        2.72     46.16 o 
 -13   0   4        7.90        3.02     21.12 o 
 -12   0   4        0.21        4.31     12.54 o 
 -11   0   4      271.87      262.55     18.38 o 
 -10   0   4       11.84       24.08      9.40 o 
  -9   0   4       42.18       23.39      8.43 o 
  -8   0   4     3800.15     3634.25     55.17 o 
  -7   0   4      624.77      617.71     19.32 o 
  -6   0   4      591.83      607.49     19.03 o 
  -5   0   4      329.62      330.82     13.69 o 
  -4   0   4    15683.20    16221.27    220.90 o 
  -3   0   4      163.10      130.91      6.18 o 
  -2   0   4    11564.16    11925.40    145.90 o 
  -1   0   4     5127.30     5252.93     91.27 o 
   0   0   4      547.70      564.47     15.05 o 
   1   0   4     7426.74     7474.59     78.60 o 
   2   0   4     6713.37     6951.37     75.71 o 
   3   0   4     1614.54     1701.24     28.76 o 
   4   0   4     1961.58     1661.27     39.51 o 
   5   0   4      241.00      239.34     12.76 o 
   6   0   4     1949.35     1965.20     37.99 o 
   7   0   4      554.50      478.74     19.26 o 
   8   0   4      555.20      462.13     20.53 o 
   9   0   4      789.76      768.92     26.86 o 
  10   0   4      109.83       91.11     28.36 o 
  11   0   4        8.27      -14.48     14.48 o 
  12   0   4        5.19       10.26     19.91 o 
 -13   1   4        3.30       17.22     15.34 o 
 -12   1   4       29.06       18.06      8.36 o 
 -11   1   4        0.46        3.86      6.28 o 
 -10   1   4       14.67        4.26      5.92 o 
  -9   1   4       60.26       50.36      9.00 o 
  -8   1   4     1838.40     1788.81     25.44 o 
  -7   1   4      951.17      942.18     18.81 o 
  -6   1   4      325.42      298.84     10.26 o 
  -5   1   4     1161.87     1249.39     19.09 o 
  -4   1   4     2622.48     2824.59     39.47 o 
  -3   1   4       36.67       45.20      4.33 o 
  -2   1   4      900.70      972.09     16.78 o 
  -1   1   4      453.85      401.21      5.40 o 
   0   1   4     1025.49     1061.12     12.87 o 
   1   1   4    14864.05    15012.73    102.30 o 
   2   1   4     1640.63     1638.71     18.99 o 
   3   1   4      365.17      406.62      9.77 o 
   4   1   4        5.76        3.81      3.56 o 
   5   1   4      402.96      373.88     10.61 o 
   6   1   4      176.90      196.43      9.04 o 
   7   1   4      294.01      308.18     11.48 o 
   8   1   4      107.40      113.21      8.89 o 
   9   1   4      564.13      583.56     16.86 o 
  10   1   4       14.16       11.27     11.81 o 
  11   1   4       25.33       33.79     23.53 o 
  12   1   4      162.92      167.78     26.18 o 
 -13   2   4       53.47       56.92     18.47 o 
 -12   2   4      131.13      156.81     16.47 o 
 -11   2   4        9.66       15.70      7.92 o 
 -10   2   4      119.33      123.22      9.30 o 
  -9   2   4      289.16      259.29     12.83 o 
  -8   2   4       73.53       61.91      6.80 o 
  -7   2   4      315.05      338.77     12.82 o 
  -6   2   4      191.38      210.50      8.09 o 
  -5   2   4        6.29       -0.35      3.19 o 
  -4   2   4     1000.05      950.14     13.40 o 
  -3   2   4       70.47       89.49      4.17 o 
  -2   2   4       39.62       45.75      4.02 o 
  -1   2   4     6259.75     6305.36     43.02 o 
   0   2   4    16148.33    16311.39    109.55 o 
   1   2   4      259.64      240.42      8.90 o 
   2   2   4     2664.48     2614.09     25.65 o 
   3   2   4     3243.25     3147.28     30.37 o 
   4   2   4       20.32       30.60      4.43 o 
   5   2   4      943.24      982.31     16.77 o 
   6   2   4      449.66      427.51     12.08 o 
   7   2   4        0.18        2.00      4.89 o 
   8   2   4      783.43      760.32     17.66 o 
   9   2   4       57.67       82.07     11.49 o 
  10   2   4        3.93        7.31      9.30 o 
  11   2   4       12.31        2.47     12.78 o 
  12   2   4       62.95       91.24     21.52 o 
 -13   3   4       33.02       18.10     21.72 o 
 -12   3   4        7.67        5.23      8.09 o 
 -11   3   4       11.59        8.45      7.33 o 
 -10   3   4      603.26      563.83     17.83 o 
  -9   3   4       34.54       40.11      7.78 o 
  -8   3   4      154.69      147.61      8.49 o 
  -7   3   4      146.56      144.30      9.62 o 
  -6   3   4      819.35      878.94     15.19 o 
  -5   3   4      178.31      215.20      7.48 o 
  -4   3   4     2823.96     2876.63     29.69 o 
  -3   3   4      343.37      418.79      8.59 o 
  -2   3   4      547.53      585.33     27.62 o 
  -1   3   4     2373.77     2440.49     19.86 o 
   0   3   4     1590.25     1404.26     15.71 o 
   1   3   4        3.01        4.21      2.63 o 
   2   3   4       25.29       19.96      3.50 o 
   3   3   4     1523.86     1647.90     20.03 o 
   4   3   4      693.66      709.94     13.18 o 
   5   3   4     1036.04      997.14     16.76 o 
   6   3   4       77.08       68.09      6.42 o 
   7   3   4        3.10        2.41      5.08 o 
   8   3   4        3.98       14.00      5.86 o 
   9   3   4      162.41      166.62     14.14 o 
  10   3   4      242.86      276.74     17.62 o 
  11   3   4       24.04       55.58     19.01 o 
  12   3   4      121.56      141.00     24.75 o 
 -13   4   4      132.00      121.28     32.58 o 
 -12   4   4       34.13       37.59     10.16 o 
 -11   4   4        9.65       21.50      9.28 o 
 -10   4   4      161.60      164.23     10.51 o 
  -9   4   4      232.94      239.40     10.75 o 
  -8   4   4        5.77        7.57      5.30 o 
  -7   4   4        9.57        9.30      4.67 o 
  -6   4   4        9.58        3.22      3.91 o 
  -5   4   4      586.39      640.35     12.10 o 
  -4   4   4     4862.27     4799.39     40.27 o 
  -3   4   4     1053.22     1173.44     14.32 o 
  -2   4   4      348.59      349.14      5.68 o 
  -1   4   4     1196.19     1298.88     15.84 o 
   0   4   4       81.87      120.59      4.78 o 
   1   4   4     3382.53     3451.11     30.32 o 
   2   4   4        4.18       -2.74      2.74 o 
   3   4   4     3903.15     3865.35     35.08 o 
   4   4   4     2552.67     2577.07     27.62 o 
   5   4   4     1557.47     1622.47     21.85 o 
   6   4   4       24.45       29.07      5.30 o 
   7   4   4      420.97      372.66     12.28 o 
   8   4   4      135.14      175.76     10.57 o 
   9   4   4      717.66      697.22     24.09 o 
  10   4   4       34.70       49.60     16.98 o 
  11   4   4      392.26      451.72     27.71 o 
  12   4   4       10.30       18.82     16.06 o 
 -13   5   4       23.39       61.40     37.11 o 
 -12   5   4       45.55       49.01     12.23 o 
 -11   5   4      101.97      112.69     11.51 o 
 -10   5   4      127.27      125.17     10.77 o 
  -9   5   4       57.55       34.03      7.15 o 
  -8   5   4       55.24       55.31      6.62 o 
  -7   5   4      693.34      708.89     15.07 o 
  -6   5   4      117.86      136.82      7.07 o 
  -5   5   4     1390.69     1474.23     19.35 o 
  -4   5   4     1104.31     1227.36     16.30 o 
  -3   5   4     1842.88     1962.48     20.49 o 
  -2   5   4     1200.83     1294.63     16.64 o 
  -1   5   4     2444.71     2539.04     25.69 o 
   0   5   4      123.56      156.61      6.07 o 
   1   5   4     1205.02     1281.80     15.69 o 
   2   5   4      851.75      865.76     13.90 o 
   3   5   4      389.10      390.53      9.25 o 
   4   5   4     1340.39     1324.57     19.47 o 
   5   5   4     1225.54     1258.93     20.26 o 
   6   5   4       12.29       22.96      5.51 o 
   7   5   4       30.59       50.62      6.64 o 
   8   5   4       65.62       70.78     10.37 o 
   9   5   4        2.81        8.52      8.19 o 
  10   5   4       81.97      109.33     13.75 o 
  11   5   4       55.38       99.87     26.24 o 
  12   5   4       17.31       -2.57     14.25 o 
 -13   6   4       82.70      115.11     17.74 o 
 -12   6   4       21.44        9.49      9.92 o 
 -11   6   4        2.33       -5.79      7.04 o 
 -10   6   4        1.13        6.37      6.92 o 
  -9   6   4       48.47       55.68      7.29 o 
  -8   6   4       88.19       89.48      7.56 o 
  -7   6   4     1394.14     1338.41     20.85 o 
  -6   6   4     1065.68     1037.03     17.04 o 
  -5   6   4      805.69      822.71     14.29 o 
  -4   6   4      883.71      955.98     14.48 o 
  -3   6   4     4281.41     4697.92     45.04 o 
  -2   6   4     9989.45    10285.24     73.71 o 
  -1   6   4     2402.32     2613.15     26.95 o 
   0   6   4     2200.46     2443.53     23.80 o 
   1   6   4     3432.28     3550.16     32.70 o 
   2   6   4       50.88       99.21      5.19 o 
   3   6   4       23.65       32.16      4.43 o 
   4   6   4       43.90       39.74      4.47 o 
   5   6   4       87.63       99.15      7.27 o 
   6   6   4      144.77      124.66      7.42 o 
   7   6   4      423.14      419.99     12.96 o 
   8   6   4      105.19       83.68     13.93 o 
   9   6   4        0.83       -7.34      7.34 o 
  10   6   4       77.21       79.97     12.48 o 
  11   6   4       36.43       37.98     13.15 o 
  12   6   4       34.39       10.01     17.80 o 
 -13   7   4        1.01      -11.55     11.55 o 
 -12   7   4      164.40      178.98     16.21 o 
 -11   7   4        2.45        3.02      7.38 o 
 -10   7   4       75.13       84.83      9.82 o 
  -9   7   4      232.48      234.17     11.00 o 
  -8   7   4      131.65      115.55      8.21 o 
  -7   7   4      157.01      158.94      8.55 o 
  -6   7   4        1.85       -0.44      4.02 o 
  -5   7   4     1057.50     1099.42     24.20 o 
  -4   7   4       29.17       24.26      4.72 o 
  -3   7   4     6013.68     6346.03     50.36 o 
  -2   7   4     1119.08     1239.41     21.67 o 
  -1   7   4       31.34       25.73      5.08 o 
   0   7   4        1.13       -3.42      3.42 o 
   1   7   4     1609.32     1739.61     19.44 o 
   2   7   4     8093.18     8321.49     62.73 o 
   3   7   4      199.53      215.73      9.08 o 
   4   7   4       49.48       41.62      7.78 o 
   5   7   4      453.53      458.69     12.17 o 
   6   7   4      231.17      235.80      9.15 o 
   7   7   4     1683.35     1544.41     32.77 o 
   8   7   4        2.63       -0.05      7.01 o 
   9   7   4       14.97       23.41      9.17 o 
  10   7   4      131.43      165.17     16.98 o 
  11   7   4        0.02       -9.09      9.09 o 
  12   7   4      172.88      178.27     55.81 o 
 -13   8   4      404.31      382.28     25.92 o 
 -12   8   4       83.76       86.14     25.85 o 
 -11   8   4      198.16      213.40     13.89 o 
 -10   8   4      103.68       89.56      9.90 o 
  -9   8   4       47.92       44.19      6.91 o 
  -8   8   4      178.50      173.93      9.29 o 
  -7   8   4     2324.24     2319.02     29.04 o 
  -6   8   4        0.14       -3.93      3.93 o 
  -5   8   4      911.08      948.19     15.86 o 
  -4   8   4        7.31        4.01      3.43 o 
  -3   8   4     1980.71     2092.24     23.02 o 
  -2   8   4        3.15       -3.12      3.12 o 
  -1   8   4      206.87      194.63      6.76 o 
   0   8   4      873.95      933.73     13.55 o 
   1   8   4      365.15      373.08      8.46 o 
   2   8   4     3780.75     3886.10     34.53 o 
   3   8   4      463.94      461.77      9.34 o 
   4   8   4      153.98      181.15      8.68 o 
   5   8   4      102.45      138.69      6.69 o 
   6   8   4     2560.12     2550.83     33.57 o 
   7   8   4      188.58      161.94     13.08 o 
   8   8   4        6.42       -1.03      7.53 o 
   9   8   4      112.78      128.96     18.24 o 
  10   8   4       85.27       77.55     12.55 o 
  11   8   4       31.32       37.08     12.28 o 
  12   8   4      259.14      330.60     28.60 o 
 -13   9   4       28.03       39.26     14.91 o 
 -12   9   4      422.68      415.59     25.50 o 
 -11   9   4      125.34      134.21     13.97 o 
 -10   9   4      192.83      197.55     12.72 o 
  -9   9   4       85.42       66.18      8.68 o 
  -8   9   4      366.47      398.23     12.85 o 
  -7   9   4      337.60      375.26     11.96 o 
  -6   9   4        0.72        2.56      4.30 o 
  -5   9   4        7.09        9.70      4.30 o 
  -4   9   4     1114.91     1081.70     16.54 o 
  -3   9   4      371.06      406.17      9.96 o 
  -2   9   4        4.32       -3.46      3.46 o 
  -1   9   4      201.97      182.64      6.88 o 
   0   9   4      127.17       79.15      4.90 o 
   1   9   4     1127.49     1147.43     23.92 o 
   2   9   4     4652.90     5026.06     42.14 o 
   3   9   4      140.73      179.90      5.77 o 
   4   9   4      146.76      112.13      9.35 o 
   5   9   4       10.38       19.23      5.32 o 
   6   9   4        0.19       -2.27      8.71 o 
   7   9   4        2.13       16.03      7.50 o 
   8   9   4      911.88      840.89     26.28 o 
   9   9   4       29.12       30.65      9.72 o 
  10   9   4      254.37      258.75     18.47 o 
  11   9   4        8.39       -9.41      9.41 o 
  12   9   4       85.94      101.50     19.96 o 
 -13  10   4       12.10        0.68     14.67 o 
 -12  10   4       68.21       86.17     16.03 o 
 -11  10   4      228.80      231.22     16.67 o 
 -10  10   4       58.02       66.53      9.52 o 
  -9  10   4      436.84      423.12     17.85 o 
  -8  10   4       96.65       90.43      7.92 o 
  -7  10   4        9.90        4.62      5.22 o 
  -6  10   4       38.27       43.61      5.87 o 
  -5  10   4       15.22       17.20      5.13 o 
  -4  10   4     3774.21     3832.31     38.90 o 
  -3  10   4      667.10      758.07     13.61 o 
  -2  10   4      756.39      853.74     14.16 o 
  -1  10   4        0.20        7.33      4.35 o 
   0  10   4     5199.20     5376.94     44.92 o 
   1  10   4       41.49       36.22      5.08 o 
   2  10   4      530.49      590.14     12.28 o 
   3  10   4      580.85      573.18     13.26 o 
   4  10   4       64.29       51.34      7.73 o 
   5  10   4      965.81      872.08     20.53 o 
   6  10   4      447.12      455.48     18.25 o 
   7  10   4      136.79      140.59     13.76 o 
   8  10   4      273.95      298.30     17.61 o 
   9  10   4        0.05        1.85      8.63 o 
  10  10   4      169.32      167.97     16.61 o 
  11  10   4       53.46       37.08     12.19 o 
 -12  11   4      739.68      763.36     33.33 o 
 -11  11   4      264.46      240.36     17.33 o 
 -10  11   4      520.34      537.41     18.75 o 
  -9  11   4      334.70      337.38     14.71 o 
  -8  11   4      116.96      107.91      8.37 o 
  -7  11   4      343.21      306.73     11.12 o 
  -6  11   4      248.02      249.49      9.83 o 
  -5  11   4       20.45       21.99      4.94 o 
  -4  11   4      333.59      344.62     10.15 o 
  -3  11   4        4.69        5.34      4.14 o 
  -2  11   4      721.26      793.75     15.31 o 
  -1  11   4      130.58      168.63      7.20 o 
   0  11   4      574.13      599.11     11.72 o 
   1  11   4     1150.82     1192.97     16.51 o 
   2  11   4      296.11      302.36     15.03 o 
   3  11   4       13.77       15.55      4.69 o 
   4  11   4       31.63       29.15      7.33 o 
   5  11   4      360.04      361.78     17.42 o 
   6  11   4       25.86       16.16      7.58 o 
   7  11   4      648.13      604.06     28.65 o 
   8  11   4      927.34      897.98     27.57 o 
   9  11   4       18.22       12.40      9.33 o 
  10  11   4      310.28      326.33     20.56 o 
  11  11   4       33.05       33.58     11.66 o 
 -12  12   4      232.86      243.17     22.55 o 
 -11  12   4      348.44      384.99     20.78 o 
 -10  12   4        4.04        6.55      8.62 o 
  -9  12   4      519.72      467.85     23.80 o 
  -8  12   4      328.09      309.40     13.71 o 
  -7  12   4      156.44      168.87     10.88 o 
  -6  12   4       68.28       53.98      6.41 o 
  -5  12   4      678.78      691.28     14.61 o 
  -4  12   4      423.77      413.33     11.14 o 
  -3  12   4        0.22        0.68      4.04 o 
  -2  12   4      100.92       96.59      6.42 o 
  -1  12   4      421.85      467.18     11.10 o 
   0  12   4      937.46     1029.16     20.29 o 
   1  12   4     2404.89     2382.11     25.67 o 
   2  12   4     1802.44     1881.90     23.75 o 
   3  12   4      284.94      279.33     12.31 o 
   4  12   4       91.36       72.32      8.74 o 
   5  12   4      156.22      167.77     12.54 o 
   6  12   4     1604.06     1422.25     31.99 o 
   7  12   4       90.48       97.32     13.37 o 
   8  12   4      199.02      167.37     14.82 o 
   9  12   4      151.30      159.55     15.36 o 
  10  12   4        1.03       16.02     10.18 o 
  11  12   4       49.81       91.72     15.39 o 
 -12  13   4      200.30      215.62     21.54 o 
 -11  13   4        7.45       16.86      9.99 o 
 -10  13   4      308.84      341.05     30.92 o 
  -9  13   4      284.27      295.69     14.30 o 
  -8  13   4       75.17       74.47      8.91 o 
  -7  13   4       66.19       80.66      7.42 o 
  -6  13   4       31.52       26.06      5.85 o 
  -5  13   4       12.18       33.52      5.77 o 
  -4  13   4       14.99       27.80      5.36 o 
  -3  13   4        7.01        5.35      4.33 o 
  -2  13   4      354.09      448.91     11.63 o 
  -1  13   4      813.13      814.72     14.80 o 
   0  13   4      750.16      767.61     13.87 o 
   1  13   4      411.09      400.73      9.91 o 
   2  13   4      866.75      935.22     13.91 o 
   3  13   4     1804.27     1698.48     24.90 o 
   4  13   4      232.46      194.81     12.89 o 
   5  13   4      526.55      555.03     19.83 o 
   6  13   4      500.61      481.68     19.78 o 
   7  13   4        7.89       20.39      9.10 o 
   8  13   4        0.62        6.38      8.54 o 
   9  13   4      142.25      105.98     14.08 o 
  10  13   4       53.21       54.84     16.11 o 
  11  13   4      245.79      268.94     21.28 o 
 -12  14   4      186.13      165.88     20.22 o 
 -11  14   4       66.96       64.02     12.32 o 
 -10  14   4       75.25       86.19     12.40 o 
  -9  14   4        0.00       -2.99     11.49 o 
  -8  14   4       11.20        9.98      6.56 o 
  -7  14   4      169.91      188.19     15.38 o 
  -6  14   4        1.05       -2.75      4.87 o 
  -5  14   4       31.08       16.53      5.42 o 
  -4  14   4     1153.45     1111.53     18.62 o 
  -3  14   4       69.97       92.29      6.83 o 
  -2  14   4        0.06        0.73      4.36 o 
  -1  14   4      563.39      515.38     12.24 o 
   0  14   4      101.62       87.98      6.17 o 
   1  14   4     1970.14     2075.31     24.52 o 
   2  14   4      525.33      625.68     18.76 o 
   3  14   4     1504.44     1506.07     23.46 o 
   4  14   4      219.98      229.00     15.59 o 
   5  14   4     1896.92     1759.53     35.41 o 
   6  14   4      203.41      218.79     14.98 o 
   7  14   4      461.63      456.15     20.93 o 
   8  14   4        0.75        2.59      8.16 o 
   9  14   4       12.19        6.25     10.11 o 
  10  14   4      375.45      370.46     27.78 o 
  11  14   4       77.43       88.37     15.42 o 
 -12  15   4      380.49      441.28     28.76 o 
 -11  15   4       77.80       50.22     14.56 o 
 -10  15   4      239.19      271.79     18.36 o 
  -9  15   4      206.11      167.38     14.66 o 
  -8  15   4      977.13      997.38     23.28 o 
  -7  15   4      202.74      216.82     12.02 o 
  -6  15   4       23.54       11.08      5.45 o 
  -5  15   4      302.15      268.34     12.73 o 
  -4  15   4        2.72       16.85      5.30 o 
  -3  15   4      196.70      199.41     10.97 o 
  -2  15   4      327.05      345.19     12.20 o 
  -1  15   4        8.94        8.01      4.36 o 
   0  15   4      419.85      426.85     11.38 o 
   1  15   4      351.60      348.81     14.80 o 
   2  15   4      158.39      116.20      8.34 o 
   3  15   4      226.18      211.92     12.50 o 
   4  15   4      485.89      494.93     18.56 o 
   5  15   4      400.29      369.57     19.07 o 
   6  15   4       17.63       18.91     10.83 o 
   7  15   4      885.77      770.95     25.92 o 
   8  15   4        2.73        7.30      8.75 o 
   9  15   4       95.24      121.78     15.24 o 
  10  15   4       21.83       -3.58     13.76 o 
  11  15   4       29.27       29.06     13.03 o 
 -12  16   4      140.96      118.46     19.21 o 
 -11  16   4        0.05        1.34     11.46 o 
 -10  16   4       10.34       14.76     10.06 o 
  -9  16   4       95.65       98.75     12.92 o 
  -8  16   4       44.11       47.63     10.27 o 
  -7  16   4       69.87       69.02      8.95 o 
  -6  16   4       26.80       33.40      6.21 o 
  -5  16   4      354.29      365.72     12.05 o 
  -4  16   4       49.58       72.49      7.23 o 
  -3  16   4      229.77      223.53      9.64 o 
  -2  16   4        0.88        2.67      4.48 o 
  -1  16   4      119.61      120.29      7.46 o 
   0  16   4     2689.80     2715.36     43.86 o 
   1  16   4        2.23        5.95      4.41 o 
   2  16   4      990.38     1083.22     33.66 o 
   3  16   4       96.93      105.85      7.84 o 
   4  16   4     1860.29     1805.05     35.95 o 
   5  16   4      110.88       99.59     12.28 o 
   6  16   4      372.83      395.92     19.59 o 
   7  16   4       16.27       16.55      9.24 o 
   8  16   4       72.40       88.47     13.42 o 
   9  16   4        1.20       -8.65      8.65 o 
  10  16   4       78.26       47.28     12.99 o 
  11  16   4        7.88       16.26     12.69 o 
 -12  17   4       24.71       19.40     14.51 o 
 -11  17   4      200.11      183.79     21.30 o 
 -10  17   4      359.63      379.89     21.53 o 
  -9  17   4       18.62       21.04      9.77 o 
  -8  17   4        3.61        4.46      8.51 o 
  -7  17   4      217.94      168.48     13.02 o 
  -6  17   4        0.42       10.24      6.52 o 
  -5  17   4        0.05       -4.11      5.11 o 
  -4  17   4     1367.19     1415.51     29.77 o 
  -3  17   4     5745.87     5713.33     52.47 o 
  -2  17   4      597.31      595.12     14.25 o 
  -1  17   4     1206.20     1143.00     19.32 o 
   0  17   4       58.39       54.35      6.24 o 
   1  17   4     2759.42     2768.66     36.65 o 
   2  17   4        4.65       14.57      5.89 o 
   3  17   4       17.48       18.22      7.53 o 
   4  17   4        6.06       -0.30      7.23 o 
   5  17   4      468.25      471.93     19.77 o 
   6  17   4      103.05       81.01     11.89 o 
   7  17   4      638.63      581.13     23.80 o 
   8  17   4       15.37       17.68     10.08 o 
   9  17   4       32.01      -10.43     13.85 o 
  10  17   4      127.31      139.29     17.60 o 
 -11  18   4       82.60       50.94     15.50 o 
 -10  18   4       49.59       49.91     14.11 o 
  -9  18   4      262.46      302.93     19.00 o 
  -8  18   4       57.68       65.29     11.34 o 
  -7  18   4       67.52       82.89     10.22 o 
  -6  18   4      112.89       87.09      9.56 o 
  -5  18   4      137.83      156.49     10.78 o 
  -4  18   4      739.37      670.55     15.76 o 
  -3  18   4      651.12      642.43     15.41 o 
  -2  18   4     1201.40     1257.67     21.35 o 
  -1  18   4       30.22       31.73      5.95 o 
   0  18   4      637.64      649.39     14.75 o 
   1  18   4       66.34       73.68      6.84 o 
   2  18   4       61.60       38.71      7.06 o 
   3  18   4       89.98       97.55     11.53 o 
   4  18   4     1232.81     1123.69     34.49 o 
   5  18   4        0.07       -6.82      6.82 o 
   6  18   4      157.63      162.41     14.97 o 
   7  18   4      105.32      135.23     14.37 o 
   8  18   4       20.07       27.84     10.57 o 
   9  18   4        1.09       21.71     11.22 o 
  10  18   4       39.69       32.52     15.50 o 
 -11  19   4      139.81      129.33     19.56 o 
 -10  19   4        0.22       -0.24      9.82 o 
  -9  19   4        7.25       36.05     11.37 o 
  -8  19   4       77.87      103.78     13.21 o 
  -7  19   4       81.51       80.63     11.87 o 
  -6  19   4       68.56       30.09     10.51 o 
  -5  19   4      145.42      132.96      8.79 o 
  -4  19   4      628.89      653.48     15.82 o 
  -3  19   4     1183.51     1194.81     21.00 o 
  -2  19   4       53.12       65.79      7.37 o 
  -1  19   4      711.75      657.89     15.58 o 
   0  19   4        6.43       -4.90      4.90 o 
   1  19   4        0.07        9.09      6.98 o 
   2  19   4      123.87      120.09      9.38 o 
   3  19   4        6.55        2.95      7.61 o 
   4  19   4      239.70      221.93     15.50 o 
   5  19   4      579.64      522.18     26.93 o 
   6  19   4      182.84      169.47     15.33 o 
   7  19   4      348.36      324.04     19.71 o 
   8  19   4        0.09        1.51      9.73 o 
   9  19   4      112.75      114.28     15.70 o 
  10  19   4       69.78       60.43     14.74 o 
 -11  20   4      120.87      145.90     21.22 o 
 -10  20   4      158.35      188.07     21.48 o 
  -9  20   4      560.71      597.52     31.75 o 
  -8  20   4     1059.02     1015.66     30.67 o 
  -7  20   4       76.50       80.12     12.24 o 
  -6  20   4      583.96      513.21     17.61 o 
  -5  20   4      950.29      878.42     21.68 o 
  -4  20   4     1032.41     1012.62     19.66 o 
  -3  20   4     1316.11     1330.97     22.62 o 
  -2  20   4      115.63      101.54      8.44 o 
  -1  20   4      159.99      148.70      9.31 o 
   0  20   4      712.25      605.73     15.17 o 
   1  20   4       16.70       14.01      5.48 o 
   2  20   4       64.18       65.99      8.22 o 
   3  20   4     1537.54     1431.14     33.23 o 
   4  20   4      269.64      260.65     16.66 o 
   5  20   4      274.49      324.45     18.80 o 
   6  20   4       83.31       60.77     11.89 o 
   7  20   4        2.27       15.11      9.61 o 
   8  20   4      471.08      492.47     33.53 o 
   9  20   4        3.81      -14.51     14.54 o 
  10  20   4       14.40       18.19     12.51 o 
 -11  21   4       15.10       -7.58     15.72 o 
 -10  21   4       94.64      101.68     18.34 o 
  -9  21   4      383.94      380.66     22.05 o 
  -8  21   4      453.41      461.76     22.53 o 
  -7  21   4      383.65      397.06     23.61 o 
  -6  21   4      197.89      209.06     15.43 o 
  -5  21   4        2.21        2.19      6.42 o 
  -4  21   4      198.28      166.71      9.73 o 
  -3  21   4        1.08       14.02      5.99 o 
  -2  21   4       53.06       59.68      7.71 o 
  -1  21   4      835.63      792.56     17.72 o 
   0  21   4      587.14      572.96     15.16 o 
   1  21   4       27.54       33.37     12.35 o 
   2  21   4      432.41      397.88     18.97 o 
   3  21   4        0.01       -5.66      7.68 o 
   4  21   4       47.37       60.39     11.93 o 
   5  21   4      170.38      183.48     15.90 o 
   6  21   4       69.20       89.78     13.14 o 
   7  21   4        0.22       -3.49      8.94 o 
   8  21   4       58.04       79.12     14.28 o 
   9  21   4      157.95      166.93     18.55 o 
 -10  22   4        0.52      -11.94     11.94 o 
  -9  22   4      269.53      294.07     20.78 o 
  -8  22   4       22.54       29.48     11.00 o 
  -7  22   4        4.45        4.60     10.43 o 
  -6  22   4       99.28       92.53     13.02 o 
  -5  22   4       33.64       30.56      8.37 o 
  -4  22   4      388.89      368.88     13.27 o 
  -3  22   4       82.76       65.05      9.07 o 
  -2  22   4       27.59       27.11      6.92 o 
  -1  22   4     1317.16     1228.16     22.36 o 
   0  22   4      409.59      345.90     12.81 o 
   1  22   4      374.89      347.73     14.49 o 
   2  22   4      298.50      351.64     18.35 o 
   3  22   4      196.47      146.90     17.68 o 
   4  22   4        7.87        8.50     10.45 o 
   5  22   4      404.30      389.77     20.95 o 
   6  22   4      208.60      258.45     19.07 o 
   7  22   4      134.35      138.64     15.80 o 
   8  22   4      430.21      457.17     25.17 o 
   9  22   4       41.47       34.38     14.81 o 
 -10  23   4      199.55      182.70     22.65 o 
  -9  23   4      361.64      398.87     23.56 o 
  -8  23   4        0.12       -7.66     13.01 o 
  -7  23   4      212.69      254.64     18.16 o 
  -6  23   4      301.77      264.23     17.83 o 
  -5  23   4      627.90      542.70     22.13 o 
  -4  23   4       79.83       87.97     10.18 o 
  -3  23   4        0.69       -3.13      5.68 o 
  -2  23   4      485.92      440.55     14.55 o 
  -1  23   4       46.41       53.11      7.74 o 
   0  23   4      290.07      260.70     11.83 o 
   1  23   4      276.04      280.50     13.76 o 
   2  23   4        2.80        3.34     10.36 o 
   3  23   4        2.22        9.74      9.59 o 
   4  23   4      766.48      652.80     25.20 o 
   5  23   4      114.39       80.17     12.83 o 
   6  23   4       41.00       44.55     11.54 o 
   7  23   4      145.08      144.82     16.74 o 
   8  23   4        0.50        6.48     10.38 o 
   9  23   4       11.17        7.88     11.71 o 
 -10  24   4      105.22      103.44     20.34 o 
  -9  24   4       61.93       42.92     16.90 o 
  -8  24   4       32.28       18.76     10.68 o 
  -7  24   4       58.03       75.53     13.45 o 
  -6  24   4      107.01      117.56     14.13 o 
  -5  24   4      433.13      474.20     21.23 o 
  -4  24   4      186.03      175.05     12.42 o 
  -3  24   4       22.36       27.06      7.02 o 
  -2  24   4      271.71      272.54     12.40 o 
  -1  24   4       57.58       46.62      7.90 o 
   0  24   4       71.71       93.23     10.11 o 
   1  24   4      133.44      124.84     13.62 o 
   2  24   4     1358.44     1217.78     32.24 o 
   3  24   4        0.25       -4.48      8.71 o 
   4  24   4       61.21       61.42     12.47 o 
   5  24   4      262.15      280.51     21.69 o 
   6  24   4       22.27       28.53     11.47 o 
   7  24   4       25.32       23.56     11.34 o 
   8  24   4       30.90       22.32     12.77 o 
   9  24   4        6.60        7.13     12.00 o 
  -9  25   4      355.64      360.71     28.09 o 
  -8  25   4      109.68      117.48     17.80 o 
  -7  25   4       59.78       29.16     11.49 o 
  -6  25   4      123.11      108.09     14.60 o 
  -5  25   4       32.38       26.17     13.76 o 
  -4  25   4        0.37       -2.80      6.98 o 
  -3  25   4        3.74        8.92      6.92 o 
  -2  25   4      606.87      592.34     17.30 o 
  -1  25   4       72.27       84.75     10.12 o 
   0  25   4       88.94       73.63      9.56 o 
   1  25   4      883.26      817.77     26.60 o 
   2  25   4        3.40       16.24     10.08 o 
   3  25   4        7.87       23.15     14.37 o 
   4  25   4      367.50      345.75     20.88 o 
   5  25   4      154.66      165.93     17.77 o 
   6  25   4      206.65      238.40     19.56 o 
   7  25   4      130.09      146.21     17.94 o 
   8  25   4       28.16       26.94     12.93 o 
  -9  26   4      593.15      687.38     43.21 o 
  -8  26   4       19.97       34.92     14.02 o 
  -7  26   4        1.76       -6.99     17.26 o 
  -6  26   4      255.83      263.78     21.54 o 
  -5  26   4        1.94        4.18      9.71 o 
  -4  26   4        1.73       -0.02      9.20 o 
  -3  26   4      142.76      148.22     12.19 o 
  -2  26   4       15.28       11.09      7.26 o 
  -1  26   4      314.11      294.74     13.33 o 
   0  26   4       62.02       47.09      9.22 o 
   1  26   4       43.52       25.00     15.85 o 
   2  26   4       46.63       34.81     11.50 o 
   3  26   4       22.62       20.83     10.98 o 
   4  26   4      153.65      140.87     17.07 o 
   5  26   4       85.49       73.82     13.62 o 
   6  26   4      440.85      506.65     25.96 o 
   7  26   4       25.54       35.37     13.24 o 
   8  26   4       66.92       31.37     12.92 o 
  -9  27   4       33.88       57.59     17.95 o 
  -8  27   4        0.36        3.62     12.30 o 
  -7  27   4        1.06       -4.40     10.51 o 
  -6  27   4       80.44       99.82     14.80 o 
  -5  27   4       56.90       65.38     17.51 o 
  -4  27   4      175.57      172.44     15.92 o 
  -3  27   4      144.39      137.93     12.53 o 
  -2  27   4      342.84      318.72     14.28 o 
  -1  27   4      469.65      482.05     18.19 o 
   0  27   4        0.00        5.16      9.54 o 
   1  27   4      119.53      135.02     15.14 o 
   2  27   4       11.57        7.96     10.21 o 
   3  27   4       23.71       37.84     11.49 o 
   4  27   4      480.37      402.28     22.76 o 
   5  27   4       52.77       34.29     12.51 o 
   6  27   4      185.97      175.81     31.44 o 
   7  27   4       42.93       51.34     14.84 o 
   8  27   4       15.33       31.02     13.85 o 
  -8  28   4        0.27      -11.86     11.86 o 
  -7  28   4       53.67       54.79     19.07 o 
  -6  28   4       44.89       46.86     15.59 o 
  -5  28   4       88.09       94.92     14.69 o 
  -4  28   4        0.41       -9.59      9.59 o 
  -3  28   4        0.38       15.41     10.62 o 
  -2  28   4      575.73      597.49     19.83 o 
  -1  28   4       35.57       42.72      9.47 o 
   0  28   4      316.22      281.33     18.94 o 
   1  28   4      138.41      151.03     16.00 o 
   2  28   4        0.47       -8.17      8.17 o 
   3  28   4        8.27       12.72     10.82 o 
   4  28   4       44.47       35.84     12.63 o 
   5  28   4      158.86      165.68     18.25 o 
   6  28   4       14.98       26.56     12.74 o 
   7  28   4       11.86        1.99     11.41 o 
  -8  29   4       12.42      -15.19     15.19 o 
  -7  29   4        4.28       -1.63     11.84 o 
  -6  29   4       39.85       21.41     12.14 o 
  -5  29   4      416.19      415.07     22.89 o 
  -4  29   4       94.23       80.16     14.08 o 
  -3  29   4       24.75       28.31     13.24 o 
  -2  29   4      156.53      199.98     16.43 o 
  -1  29   4      478.89      459.40     23.39 o 
   0  29   4      333.34      312.59     19.60 o 
   1  29   4       16.36       44.30     12.08 o 
   2  29   4      154.20      156.19     16.62 o 
   3  29   4       14.97       36.24     11.74 o 
   4  29   4      326.01      341.38     22.61 o 
   5  29   4       35.91       36.11     13.05 o 
   6  29   4        0.60       -3.55     11.09 o 
   7  29   4       86.59      140.30     19.06 o 
  -7  30   4       47.21       33.99     16.69 o 
  -6  30   4       14.28       -5.88     11.43 o 
  -5  30   4        0.72        4.40     11.34 o 
  -4  30   4      474.75      493.56     24.46 o 
  -3  30   4      202.99      218.64     17.99 o 
  -2  30   4      154.50      149.86     15.90 o 
  -1  30   4      218.03      249.38     18.21 o 
   0  30   4       20.58       15.13     11.09 o 
   1  30   4      501.90      470.27     27.15 o 
   2  30   4      170.67      177.21     17.74 o 
   3  30   4        5.35       12.85     11.64 o 
   4  30   4       79.71       79.53     15.39 o 
   5  30   4       42.65       24.09     13.04 o 
   6  30   4       42.87       20.77     13.15 o 
  -7  31   4       79.57      102.23     16.38 o 
  -6  31   4       11.47        5.89     13.46 o 
  -5  31   4       20.47       -5.35     11.44 o 
  -4  31   4      152.03      193.80     18.26 o 
  -3  31   4      805.90      927.13     36.75 o 
  -2  31   4       66.20       56.65     18.22 o 
  -1  31   4      235.00      294.72     24.77 o 
   0  31   4      227.57      193.04     17.81 o 
   1  31   4       39.29       49.70     13.55 o 
   2  31   4      135.40      109.16     16.05 o 
   3  31   4       18.64        5.30     11.60 o 
   4  31   4       16.01       29.31     13.34 o 
   5  31   4      144.45      163.64     22.00 o 
   6  31   4       11.16       26.67     13.91 o 
  -6  32   4        1.20       -8.26     11.72 o 
  -5  32   4        0.39       -7.69     11.70 o 
  -4  32   4       18.48        5.91     12.64 o 
  -3  32   4        3.71        1.77     13.43 o 
  -2  32   4       85.98       61.74     23.18 o 
  -1  32   4        7.05       -0.24     13.91 o 
   0  32   4       49.64       54.62     13.65 o 
   1  32   4       42.44       66.24     14.58 o 
   2  32   4      110.32      119.08     17.10 o 
   3  32   4      208.38      218.30     20.28 o 
   4  32   4      304.02      289.12     28.65 o 
   5  32   4       37.94       30.90     14.44 o 
  -5  33   4       24.83       11.63     13.12 o 
  -4  33   4       39.30       12.22     14.84 o 
  -3  33   4        5.89       12.43     14.26 o 
  -2  33   4       35.73       70.23     23.71 o 
  -1  33   4       17.64      -17.48     17.48 o 
   0  33   4        0.98       -7.11     11.39 o 
   1  33   4       96.24      116.81     16.65 o 
   2  33   4        0.03       16.72     12.59 o 
   3  33   4        2.09       19.99     12.97 o 
   4  33   4      128.66      144.02     19.17 o 
  -4  34   4       24.45       11.55     16.08 o 
  -3  34   4       64.11       73.93     24.79 o 
  -2  34   4        7.15      -18.41     19.61 o 
  -1  34   4       16.55       12.07     26.55 o 
   0  34   4       47.34       36.68     21.79 o 
   1  34   4       12.38       35.31     16.38 o 
   2  34   4       12.57        8.68     12.34 o 
   3  34   4       17.64       10.67     16.17 o 
  -3  35   4        0.94       27.79     22.32 o 
  -2  35   4       40.19       74.47     24.74 o 
  -1  35   4       99.59      108.16     27.30 o 
   0  35   4      144.49      158.08     30.93 o 
   1  35   4      139.67      158.43     19.56 o 
   2  35   4        4.98        2.52     12.66 o 
 -13   1   5        0.01        0.30     14.93 o 
 -12   1   5      189.37      197.25     18.93 o 
 -11   1   5      154.19      146.38     12.12 o 
 -10   1   5      102.91      101.11     10.66 o 
  -9   1   5     1220.78     1215.80     23.66 o 
  -8   1   5     1958.69     1862.15     26.07 o 
  -7   1   5        8.63       17.47      4.73 o 
  -6   1   5     1750.84     1707.60     25.46 o 
  -5   1   5      622.09      707.32     15.77 o 
  -4   1   5     1405.34     1440.83     16.93 o 
  -3   1   5     2359.98     2447.75     23.13 o 
  -2   1   5     1576.54     1655.43     16.88 o 
  -1   1   5      282.18      329.60      5.86 o 
   0   1   5      561.49      573.70      9.88 o 
   1   1   5     1425.79     1558.10     20.60 o 
   2   1   5      176.79      149.49      7.58 o 
   3   1   5        7.97       16.48      4.05 o 
   4   1   5       11.57        7.47      3.97 o 
   5   1   5       76.31       58.88      6.24 o 
   6   1   5     1094.45     1033.96     19.11 o 
   7   1   5     2202.71     2028.43     28.92 o 
   8   1   5      495.76      524.17     19.25 o 
   9   1   5      112.21      129.93     13.31 o 
  10   1   5        6.94       -0.29     14.92 o 
  11   1   5      182.31      248.60     41.63 o 
  12   1   5      792.03      884.58     67.58 o 
 -13   2   5       50.51       86.77     25.34 o 
 -12   2   5       56.12       84.48     15.59 o 
 -11   2   5       83.96       92.83     10.49 o 
 -10   2   5      371.87      405.47     14.23 o 
  -9   2   5       41.42       51.53      7.11 o 
  -8   2   5        7.72       24.37      5.86 o 
  -7   2   5        5.38       13.68      4.51 o 
  -6   2   5        1.99       12.70      4.45 o 
  -5   2   5     3497.73     3759.92     35.00 o 
  -4   2   5      123.14      157.79      5.76 o 
  -3   2   5       80.73       56.57      4.99 o 
  -2   2   5     3547.80     3700.97     35.93 o 
  -1   2   5       97.18       86.64      3.39 o 
   0   2   5     2108.98     2291.85     22.85 o 
   1   2   5     7037.62     7485.31     57.54 o 
   2   2   5      123.08      138.80      8.27 o 
   3   2   5       97.23       85.58      6.03 o 
   4   2   5     2171.76     2212.91     26.24 o 
   5   2   5      332.84      311.44     10.52 o 
   6   2   5       64.69       44.28      6.26 o 
   7   2   5        0.36        2.09      5.48 o 
   8   2   5       53.08       48.59      7.61 o 
   9   2   5      925.52      945.03     27.63 o 
  10   2   5       69.70       65.77     27.15 o 
  11   2   5       61.08       63.36     18.77 o 
  12   2   5       29.55       36.68     19.67 o 
 -13   3   5      339.29      392.40     31.77 o 
 -12   3   5      378.25      400.10     24.50 o 
 -11   3   5       31.02       34.75      9.44 o 
 -10   3   5      139.63      148.69     10.06 o 
  -9   3   5     1189.35     1176.49     21.58 o 
  -8   3   5      636.71      619.50     16.96 o 
  -7   3   5     1735.89     1730.56     23.92 o 
  -6   3   5       95.12      115.65      7.08 o 
  -5   3   5     1222.19     1212.00     17.07 o 
  -4   3   5      662.04      660.48     13.78 o 
  -3   3   5      561.62      559.89     11.84 o 
  -2   3   5      337.82      351.92     13.71 o 
  -1   3   5     1999.71     2190.95     21.56 o 
   0   3   5      266.88      364.81      8.14 o 
   1   3   5      707.21      749.89     12.47 o 
   2   3   5       69.74       65.15      5.17 o 
   3   3   5       19.21       33.37      5.19 o 
   4   3   5      157.24      125.89      7.15 o 
   5   3   5      490.67      496.76     16.17 o 
   6   3   5      579.50      573.10     14.42 o 
   7   3   5      225.75      253.38     11.14 o 
   8   3   5      108.32      138.53     10.80 o 
   9   3   5      776.47      825.50     29.50 o 
  10   3   5      295.17      328.39     19.52 o 
  11   3   5       42.61       41.11     18.71 o 
 -13   4   5        0.15       -8.74     14.68 o 
 -12   4   5       96.88      112.26     16.73 o 
 -11   4   5        2.30        7.99     11.11 o 
 -10   4   5        8.39        8.75      6.34 o 
  -9   4   5      182.06      186.57     11.20 o 
  -8   4   5       31.76       31.05      6.79 o 
  -7   4   5      845.15      896.91     16.90 o 
  -6   4   5     1603.96     1668.51     22.11 o 
  -5   4   5      134.63      145.98      6.59 o 
  -4   4   5      162.96      152.81     13.74 o 
  -3   4   5       62.76       57.75      7.65 o 
  -2   4   5      184.75      180.39      7.34 o 
  -1   4   5       89.48       97.68      4.57 o 
   0   4   5     1305.15     1387.06     16.96 o 
   1   4   5      602.20      615.75     11.30 o 
   2   4   5      226.20      209.34      9.05 o 
   3   4   5       72.35       76.96      5.94 o 
   4   4   5      203.15      167.24     10.07 o 
   5   4   5       22.87       33.51      5.44 o 
   6   4   5       34.22       35.79      6.09 o 
   7   4   5       26.98       27.53      6.46 o 
   8   4   5      165.23      124.04     14.36 o 
   9   4   5        1.53        6.52     10.19 o 
  10   4   5      363.02      400.11     20.99 o 
  11   4   5       91.14      102.40     21.09 o 
 -13   5   5      135.22      150.96     34.70 o 
 -12   5   5       78.99       88.94     15.65 o 
 -11   5   5        0.21        5.83      8.62 o 
 -10   5   5      576.29      587.32     16.87 o 
  -9   5   5       12.14       11.42      5.93 o 
  -8   5   5      279.47      285.77     11.10 o 
  -7   5   5     1195.78     1170.81     21.41 o 
  -6   5   5     1245.57     1267.93     20.46 o 
  -5   5   5     1520.23     1491.09     19.64 o 
  -4   5   5     3496.11     3847.95     34.93 o 
  -3   5   5       11.71       13.45      2.40 o 
  -2   5   5     3084.65     3088.81     28.39 o 
  -1   5   5     3511.54     3653.54     39.40 o 
   0   5   5     3863.76     4021.20     35.30 o 
   1   5   5     1417.71     1334.23     17.34 o 
   2   5   5     2115.53     2217.22     24.37 o 
   3   5   5       82.36      105.36      6.27 o 
   4   5   5      217.04      227.77      9.49 o 
   5   5   5      764.70      750.68     16.27 o 
   6   5   5     1021.31      897.42     18.76 o 
   7   5   5      241.03      241.82     12.14 o 
   8   5   5      442.61      347.49     17.88 o 
   9   5   5       40.33       37.04     10.16 o 
  10   5   5        4.96        5.30      9.95 o 
  11   5   5       20.90       66.09     19.84 o 
 -13   6   5       31.69       68.75     19.81 o 
 -12   6   5       35.70       38.77     13.82 o 
 -11   6   5       53.86       68.66     11.59 o 
 -10   6   5      181.79      186.29     11.04 o 
  -9   6   5      179.13      176.11     10.10 o 
  -8   6   5      846.01      833.30     17.57 o 
  -7   6   5       17.14       25.48      5.40 o 
  -6   6   5      135.51      154.05      7.61 o 
  -5   6   5      828.97      797.97     14.22 o 
  -4   6   5       91.57      134.04      6.16 o 
  -3   6   5      671.47      688.04     11.46 o 
  -2   6   5     1175.37     1167.32     15.36 o 
  -1   6   5      794.81      786.62     12.33 o 
   0   6   5     1785.48     2021.14     22.12 o 
   1   6   5     1023.49     1090.46     15.62 o 
   2   6   5      152.44      164.62      7.00 o 
   3   6   5       40.09       41.04      4.65 o 
   4   6   5      176.79      183.42      7.91 o 
   5   6   5      169.31      172.13      9.49 o 
   6   6   5        0.52       -1.61      4.70 o 
   7   6   5      963.04      905.95     25.55 o 
   8   6   5      182.55      143.97     18.05 o 
   9   6   5       65.38       69.03     11.74 o 
  10   6   5      123.89      105.94     14.30 o 
  11   6   5        3.87        3.20     12.43 o 
 -13   7   5        9.62       36.57     17.48 o 
 -12   7   5       98.40      140.01     23.23 o 
 -11   7   5        8.60       20.02      9.86 o 
 -10   7   5       11.59       16.74      7.20 o 
  -9   7   5       54.97       42.80      7.00 o 
  -8   7   5      153.97      163.12      9.31 o 
  -7   7   5      112.42      128.18      8.13 o 
  -6   7   5      366.97      418.59     11.50 o 
  -5   7   5     1212.32     1310.06     18.96 o 
  -4   7   5        6.98       12.22      3.74 o 
  -3   7   5      288.52      367.67      8.97 o 
  -2   7   5      478.92      502.31     10.41 o 
  -1   7   5     1148.10     1120.06     15.51 o 
   0   7   5     1765.97     1899.95     21.55 o 
   1   7   5     4431.60     4463.74     39.34 o 
   2   7   5      841.06      946.19     19.28 o 
   3   7   5     2564.96     2661.99     28.21 o 
   4   7   5       81.58       75.19      7.03 o 
   5   7   5      220.14      236.51     11.96 o 
   6   7   5       79.22       80.33      7.98 o 
   7   7   5      919.67      805.61     24.45 o 
   8   7   5        0.35       -4.56      7.20 o 
   9   7   5      185.03      184.75     19.68 o 
  10   7   5        1.42       -3.80      9.14 o 
  11   7   5      222.54      252.54     19.76 o 
 -13   8   5      225.84      269.74     29.63 o 
 -12   8   5       31.96       31.68     21.12 o 
 -11   8   5      201.97      228.09     16.52 o 
 -10   8   5      198.40      208.17     13.01 o 
  -9   8   5      187.03      193.99     10.57 o 
  -8   8   5      589.41      629.83     15.69 o 
  -7   8   5      312.44      317.58     12.10 o 
  -6   8   5        5.17       15.63      4.85 o 
  -5   8   5      687.19      738.51     15.29 o 
  -4   8   5     1796.26     1911.90     22.98 o 
  -3   8   5       71.30       80.00      7.02 o 
  -2   8   5      150.25      159.48      6.86 o 
  -1   8   5     2567.62     2413.99     25.53 o 
   0   8   5      575.47      681.97     12.37 o 
   1   8   5      498.88      566.72     11.33 o 
   2   8   5        5.43        2.68      3.20 o 
   3   8   5      556.12      503.48     11.07 o 
   4   8   5        2.84        1.15      3.79 o 
   5   8   5      149.24      159.96      7.83 o 
   6   8   5      126.89      117.00      8.74 o 
   7   8   5        2.06        6.06      6.93 o 
   8   8   5      230.72      240.99     21.23 o 
   9   8   5      164.80      173.19     15.76 o 
  10   8   5        2.79        9.59      9.94 o 
  11   8   5       22.29       25.05     12.63 o 
 -13   9   5       43.05       74.05     20.82 o 
 -12   9   5      142.37      136.61     22.82 o 
 -11   9   5        0.05       -3.56      8.38 o 
 -10   9   5       48.96       61.40      9.38 o 
  -9   9   5        1.79        5.59      6.45 o 
  -8   9   5       77.23       74.65      7.54 o 
  -7   9   5       69.71       75.90      7.29 o 
  -6   9   5      151.13      150.16     11.02 o 
  -5   9   5      683.95      735.86     14.62 o 
  -4   9   5      697.88      745.49     14.04 o 
  -3   9   5     1637.26     1493.30     19.78 o 
  -2   9   5      110.58      109.73      6.36 o 
  -1   9   5       52.23       68.02      5.43 o 
   0   9   5      395.90      456.83     10.34 o 
   1   9   5      798.60      874.09     14.34 o 
   2   9   5      852.60      976.02     15.43 o 
   3   9   5        2.13       -2.41      3.64 o 
   4   9   5      265.27      284.20      8.86 o 
   5   9   5       90.10       87.74      6.00 o 
   6   9   5      752.74      775.95     23.33 o 
   7   9   5      859.95      724.80     23.98 o 
   8   9   5       73.83       71.53     11.31 o 
   9   9   5        1.43       -5.76      8.28 o 
  10   9   5       19.88       28.38     10.86 o 
  11   9   5      124.81      130.48     16.35 o 
 -12  10   5      336.44      325.43     30.68 o 
 -11  10   5      108.54       84.15     15.14 o 
 -10  10   5      154.31      140.60     13.28 o 
  -9  10   5      122.52      120.56     13.35 o 
  -8  10   5      358.82      355.73     12.58 o 
  -7  10   5       60.67       63.58      6.88 o 
  -6  10   5      595.81      590.99     14.14 o 
  -5  10   5      119.70      133.23      7.65 o 
  -4  10   5      367.79      352.56     10.51 o 
  -3  10   5       25.56       29.10      4.98 o 
  -2  10   5      832.81      863.70     16.88 o 
  -1  10   5     2562.31     2510.56     27.16 o 
   0  10   5      346.73      413.57     10.13 o 
   1  10   5      170.86      162.96      7.04 o 
   2  10   5      309.05      277.43      8.18 o 
   3  10   5       11.03       12.18      3.72 o 
   4  10   5      766.81      817.15     13.46 o 
   5  10   5       45.25       37.84      6.22 o 
   6  10   5      206.49      219.34     14.68 o 
   7  10   5       30.20       31.90      9.56 o 
   8  10   5        0.16        2.33     14.31 o 
   9  10   5       66.63       90.39     12.77 o 
  10  10   5        0.21       15.49     10.21 o 
  11  10   5       76.58       79.90     15.09 o 
 -12  11   5       38.99       28.32     17.68 o 
 -11  11   5        9.85        1.15     13.78 o 
 -10  11   5       29.45       13.50      9.04 o 
  -9  11   5      275.63      285.29     15.19 o 
  -8  11   5      412.65      408.98     14.14 o 
  -7  11   5       44.20       32.50      6.29 o 
  -6  11   5      444.06      372.32     15.20 o 
  -5  11   5      587.00      575.63     13.70 o 
  -4  11   5      105.54      115.21      7.26 o 
  -3  11   5       29.99       33.08      5.23 o 
  -2  11   5       80.14       71.59      6.02 o 
  -1  11   5      725.60      711.94     13.83 o 
   0  11   5       89.66      100.25      6.66 o 
   1  11   5        9.28       15.72      3.96 o 
   2  11   5       30.63       21.41      4.14 o 
   3  11   5       39.36       43.07      4.20 o 
   4  11   5      609.92      640.74     15.78 o 
   5  11   5      863.38      794.81     23.28 o 
   6  11   5      494.41      490.47     19.84 o 
   7  11   5      234.09      229.81     15.85 o 
   8  11   5      309.18      265.67     17.37 o 
   9  11   5       45.82       30.65     10.66 o 
  10  11   5      112.47      129.63     15.91 o 
  11  11   5      229.94      266.65     21.10 o 
 -12  12   5      187.24      171.26     20.41 o 
 -11  12   5       40.57       52.11     13.53 o 
 -10  12   5      229.51      228.76     16.11 o 
  -9  12   5      107.92      108.22     10.30 o 
  -8  12   5      122.40      126.19      9.11 o 
  -7  12   5        3.52        5.32      5.27 o 
  -6  12   5        2.94        0.54      5.08 o 
  -5  12   5      109.12       98.59      7.36 o 
  -4  12   5      559.81      571.13     18.44 o 
  -3  12   5       53.76       59.02      5.97 o 
  -2  12   5      706.73      664.30     13.76 o 
  -1  12   5     1129.33     1171.09     18.23 o 
   0  12   5      180.13      121.84      6.75 o 
   1  12   5       19.25       13.91      4.18 o 
   2  12   5      188.11      175.98      7.14 o 
   3  12   5      598.35      578.47     18.20 o 
   4  12   5     2183.95     2115.28     29.88 o 
   5  12   5     2983.42     2769.19     45.62 o 
   6  12   5      873.77      794.35     24.47 o 
   7  12   5      198.59      200.42     15.30 o 
   8  12   5       26.02       26.61      9.38 o 
   9  12   5      491.40      473.42     23.28 o 
  10  12   5      219.35      247.94     19.90 o 
  11  12   5        0.23       11.55     11.92 o 
 -12  13   5       35.23       86.37     16.91 o 
 -11  13   5        9.80       10.73     11.90 o 
 -10  13   5       97.38       94.50     15.32 o 
  -9  13   5       33.64       23.99      8.02 o 
  -8  13   5      289.14      270.88     20.93 o 
  -7  13   5      164.86      136.95      8.99 o 
  -6  13   5       89.17       88.08      7.63 o 
  -5  13   5       59.94       81.40      7.22 o 
  -4  13   5      231.70      224.70      9.52 o 
  -3  13   5      536.34      533.09     13.18 o 
  -2  13   5       54.61       87.20      7.40 o 
  -1  13   5     1165.89     1150.67     18.34 o 
   0  13   5     5733.29     5610.32     64.75 o 
   1  13   5      308.57      323.04      9.60 o 
   2  13   5       54.40       64.73      7.45 o 
   3  13   5      131.56      129.94      8.55 o 
   4  13   5       15.64       21.76      7.44 o 
   5  13   5      957.72      967.79     29.70 o 
   6  13   5      396.03      385.97     18.98 o 
   7  13   5      737.78      695.43     28.04 o 
   8  13   5       19.50       11.04      8.71 o 
   9  13   5       65.40       68.46     12.56 o 
  10  13   5      308.23      311.48     21.33 o 
  11  13   5        2.52       12.65     13.15 o 
 -12  14   5      485.39      447.17     28.68 o 
 -11  14   5       70.89       90.71     16.51 o 
 -10  14   5        0.34        5.18     10.24 o 
  -9  14   5        6.28        8.18      7.29 o 
  -8  14   5       24.37       16.81      7.38 o 
  -7  14   5        1.89        2.80      5.63 o 
  -6  14   5        0.00        2.10      5.10 o 
  -5  14   5       10.10       18.90      5.81 o 
  -4  14   5      495.34      596.30     14.53 o 
  -3  14   5      284.01      291.92     10.68 o 
  -2  14   5      365.72      388.65     11.76 o 
  -1  14   5      266.73      313.43     10.48 o 
   0  14   5        7.61        5.85      8.84 o 
   1  14   5      629.10      634.71     13.18 o 
   2  14   5     1302.81     1306.28     25.14 o 
   3  14   5      200.67      230.90     10.76 o 
   4  14   5      367.36      353.75     16.67 o 
   5  14   5      612.64      628.12     21.87 o 
   6  14   5     1408.67     1195.76     31.12 o 
   7  14   5       12.78       16.96     11.41 o 
   8  14   5       17.61       26.30     12.80 o 
   9  14   5        0.63        7.31     10.03 o 
  10  14   5       26.18       32.85     12.00 o 
 -12  15   5      158.86      144.02     20.81 o 
 -11  15   5        9.61       26.52     12.93 o 
 -10  15   5        7.77       -8.11     10.01 o 
  -9  15   5       14.49        7.58      8.72 o 
  -8  15   5        0.08       -4.19      6.49 o 
  -7  15   5       68.92       51.46      7.32 o 
  -6  15   5        6.26       -5.02      5.02 o 
  -5  15   5        0.02       -5.05      5.05 o 
  -4  15   5      639.13      702.43     17.32 o 
  -3  15   5        4.49       -2.19      4.95 o 
  -2  15   5     1431.18     1456.68     25.44 o 
  -1  15   5        3.07        5.57      6.54 o 
   0  15   5     1161.32     1203.01     20.71 o 
   1  15   5        6.70       -1.93      4.15 o 
   2  15   5       10.45        8.63      4.22 o 
   3  15   5        3.63       -0.24      5.27 o 
   4  15   5      633.65      680.37     22.09 o 
   5  15   5       21.85       14.88      9.67 o 
   6  15   5       14.73       -1.40      7.29 o 
   7  15   5        6.34       13.75      8.50 o 
   8  15   5        4.08        3.15      9.27 o 
   9  15   5        2.32       14.17     10.49 o 
  10  15   5        0.25        4.69     10.57 o 
 -12  16   5      141.80      190.18     22.92 o 
 -11  16   5        0.98       -2.05     16.30 o 
 -10  16   5      153.90      141.83     18.21 o 
  -9  16   5      171.82      194.62     15.66 o 
  -8  16   5       32.94       36.90      8.33 o 
  -7  16   5      231.92      219.89     12.70 o 
  -6  16   5        2.40        9.89      6.04 o 
  -5  16   5      342.22      357.48     12.44 o 
  -4  16   5      132.86      120.52      9.74 o 
  -3  16   5      526.64      531.39     14.15 o 
  -2  16   5      694.62      613.69     14.97 o 
  -1  16   5      182.11      194.24      9.18 o 
   0  16   5       15.73        8.26      6.12 o 
   1  16   5       21.50       18.89      5.17 o 
   2  16   5     1410.19     1375.01     37.36 o 
   3  16   5        5.76       -2.36      9.22 o 
   4  16   5       19.96       10.71      7.71 o 
   5  16   5        1.30        1.77      7.35 o 
   6  16   5       35.90       29.91     12.11 o 
   7  16   5      155.60      130.67     14.36 o 
   8  16   5       34.00       28.67     11.02 o 
   9  16   5      146.99      165.49     17.57 o 
  10  16   5      455.57      511.80     26.80 o 
 -11  17   5       80.99       51.93     16.37 o 
 -10  17   5        4.01      -10.79     10.79 o 
  -9  17   5        0.13        8.84     11.13 o 
  -8  17   5       19.83       17.05      7.89 o 
  -7  17   5        7.73        8.76      7.12 o 
  -6  17   5      477.95      487.14     14.56 o 
  -5  17   5       64.55      104.85      8.50 o 
  -4  17   5     2062.80     1964.35     27.66 o 
  -3  17   5     2576.24     2482.33     31.28 o 
  -2  17   5      125.62      103.01      8.00 o 
  -1  17   5      187.75      180.83      9.30 o 
   0  17   5      565.16      551.42     13.91 o 
   1  17   5      638.34      634.78     14.44 o 
   2  17   5      816.40      812.90     19.54 o 
   3  17   5      865.94      796.74     24.28 o 
   4  17   5        0.15       -1.27      7.50 o 
   5  17   5        7.26       -1.65      8.58 o 
   6  17   5      379.25      342.66     19.26 o 
   7  17   5      573.84      492.20     28.74 o 
   8  17   5      393.62      396.92     24.30 o 
   9  17   5       76.72      100.42     15.16 o 
  10  17   5      108.90      125.37     17.49 o 
 -11  18   5       31.96       18.02     13.36 o 
 -10  18   5      147.06      148.85     19.26 o 
  -9  18   5       37.39       14.26     12.12 o 
  -8  18   5      135.50      132.24     13.86 o 
  -7  18   5      256.45      233.98     17.12 o 
  -6  18   5      339.49      388.42     15.68 o 
  -5  18   5      223.16      289.31     11.96 o 
  -4  18   5       26.06       20.73      6.47 o 
  -3  18   5     1332.99     1376.55     25.47 o 
  -2  18   5        0.00       -5.13      5.13 o 
  -1  18   5      853.76      851.22     17.64 o 
   0  18   5       95.31      132.82      8.73 o 
   1  18   5      514.32      518.27     13.39 o 
   2  18   5      242.67      231.36     11.85 o 
   3  18   5      438.56      407.97     24.47 o 
   4  18   5       17.98       11.99      8.16 o 
   5  18   5     1456.93     1341.95     33.53 o 
   6  18   5      410.68      382.42     20.33 o 
   7  18   5       82.91       70.75     12.62 o 
   8  18   5        9.02       17.51     10.73 o 
   9  18   5      209.11      224.19     20.08 o 
  10  18   5        2.21        2.02     12.00 o 
 -11  19   5      259.87      265.75     24.91 o 
 -10  19   5      161.99      165.11     20.42 o 
  -9  19   5       90.42       84.29     15.79 o 
  -8  19   5        0.21       -7.43      9.67 o 
  -7  19   5       39.00       34.73      9.56 o 
  -6  19   5      325.31      312.20     16.44 o 
  -5  19   5        7.95        6.66      5.93 o 
  -4  19   5     2239.29     2185.38     33.90 o 
  -3  19   5     3079.54     3106.33     36.97 o 
  -2  19   5      130.17      124.70      8.92 o 
  -1  19   5     2427.45     2242.65     29.82 o 
   0  19   5      132.60      121.09      8.55 o 
   1  19   5      945.69      925.91     17.93 o 
   2  19   5       23.59        9.42      6.65 o 
   3  19   5      243.77      223.23     15.57 o 
   4  19   5       17.39        7.81      8.44 o 
   5  19   5      205.98      199.41     16.06 o 
   6  19   5      304.01      349.96     27.70 o 
   7  19   5       60.87       54.59     11.89 o 
   8  19   5       53.33       81.94     17.03 o 
   9  19   5       14.58       26.41     12.24 o 
  10  19   5       11.35        4.28     11.52 o 
 -11  20   5        6.40       28.49     15.44 o 
 -10  20   5       14.77       27.90     14.56 o 
  -9  20   5      800.54      790.25     39.63 o 
  -8  20   5       48.99       60.30     11.98 o 
  -7  20   5      370.11      377.00     19.54 o 
  -6  20   5      414.77      383.10     16.15 o 
  -5  20   5        3.77        3.51      5.82 o 
  -4  20   5       88.13       73.11      8.04 o 
  -3  20   5      574.35      564.31     16.01 o 
  -2  20   5     1079.54     1025.77     20.14 o 
  -1  20   5       20.49       14.39      6.43 o 
   0  20   5      616.68      571.29     15.10 o 
   1  20   5        3.63        5.74      6.73 o 
   2  20   5       67.02       70.56     11.34 o 
   3  20   5       42.48       17.44      9.31 o 
   4  20   5       67.68       64.01     15.59 o 
   5  20   5      641.84      583.73     28.65 o 
   6  20   5       51.11       54.02     11.86 o 
   7  20   5       60.09       73.87     13.42 o 
   8  20   5      725.47      730.96     42.59 o 
   9  20   5        0.80       16.98     11.60 o 
 -10  21   5        5.56      -12.21     12.21 o 
  -9  21   5      602.16      627.52     31.81 o 
  -8  21   5       94.02       74.70     13.80 o 
  -7  21   5       24.58       20.47      9.85 o 
  -6  21   5      741.85      696.88     20.90 o 
  -5  21   5       26.96        9.07      7.53 o 
  -4  21   5        0.82       -5.41      5.52 o 
  -3  21   5      136.42      165.39     11.33 o 
  -2  21   5      221.14      193.31     10.56 o 
  -1  21   5      123.06       85.96      8.33 o 
   0  21   5      830.01      731.56     17.14 o 
   1  21   5      314.06      297.41     13.89 o 
   2  21   5      626.56      522.06     21.40 o 
   3  21   5      342.73      298.49     17.83 o 
   4  21   5       62.35       51.79     12.72 o 
   5  21   5      227.04      218.99     17.20 o 
   6  21   5       12.15        4.79      9.07 o 
   7  21   5        0.77        1.55     10.07 o 
   8  21   5       19.46       26.31     11.62 o 
   9  21   5      163.93      219.48     20.65 o 
 -10  22   5       38.53       29.35     16.05 o 
  -9  22   5       63.99       43.88     15.47 o 
  -8  22   5        6.45       -7.28     11.79 o 
  -7  22   5      123.03       94.83     13.38 o 
  -6  22   5      349.59      358.10     16.27 o 
  -5  22   5       74.54       71.57      9.93 o 
  -4  22   5      163.12      174.65     10.60 o 
  -3  22   5      247.17      262.07     11.93 o 
  -2  22   5      312.37      284.83     12.39 o 
  -1  22   5        5.06       -5.55      5.55 o 
   0  22   5      814.13      814.06     18.43 o 
   1  22   5      126.18      136.66     10.88 o 
   2  22   5      623.72      602.10     23.03 o 
   3  22   5       46.79       31.18     10.12 o 
   4  22   5        5.42        6.41      9.25 o 
   5  22   5       71.62       53.91     12.18 o 
   6  22   5      697.50      689.46     27.21 o 
   7  22   5      198.37      212.83     18.56 o 
   8  22   5       10.82        5.71     11.03 o 
   9  22   5      295.01      353.13     24.55 o 
 -10  23   5       45.16       64.45     17.78 o 
  -9  23   5       97.18      128.59     20.18 o 
  -8  23   5       10.91       22.39     13.17 o 
  -7  23   5       37.47       41.58     12.28 o 
  -6  23   5       40.95       45.93     18.27 o 
  -5  23   5      169.32      173.46     12.75 o 
  -4  23   5        4.67        7.99      6.40 o 
  -3  23   5      933.27      869.62     21.67 o 
  -2  23   5       56.80       88.09      9.11 o 
  -1  23   5      402.59      387.38     13.87 o 
   0  23   5      438.75      428.15     16.51 o 
   1  23   5      273.88      253.97     16.73 o 
   2  23   5        0.06       12.96      9.34 o 
   3  23   5        0.70        3.16     10.36 o 
   4  23   5      569.53      568.35     24.22 o 
   5  23   5      710.90      717.62     27.67 o 
   6  23   5      169.89      141.38     16.23 o 
   7  23   5      192.69      252.19     24.30 o 
   8  23   5      103.92       83.05     15.48 o 
 -10  24   5      237.30      275.40     26.48 o 
  -9  24   5      396.08      419.25     38.23 o 
  -8  24   5      136.39      158.48     41.05 o 
  -7  24   5        6.53        1.68      9.81 o 
  -6  24   5       59.84       62.69     12.30 o 
  -5  24   5       53.03       45.19      9.52 o 
  -4  24   5      148.76      114.39     11.11 o 
  -3  24   5       50.10       37.58      8.97 o 
  -2  24   5      117.03      118.80      9.87 o 
  -1  24   5     1004.89      952.48     20.89 o 
   0  24   5       27.51       25.42      7.97 o 
   1  24   5      325.84      280.53     20.29 o 
   2  24   5      573.45      506.09     32.18 o 
   3  24   5      150.50      124.35     16.29 o 
   4  24   5       37.45       39.92     11.45 o 
   5  24   5      341.70      332.90     22.91 o 
   6  24   5       49.10       65.21     13.74 o 
   7  24   5        8.80        5.73     14.02 o 
   8  24   5      402.42      399.15     25.53 o 
  -9  25   5      368.94      311.61     27.53 o 
  -8  25   5        2.95        0.28     17.43 o 
  -7  25   5       50.81       45.54     12.72 o 
  -6  25   5        1.80       -4.12      9.28 o 
  -5  25   5       10.24        9.84     10.13 o 
  -4  25   5      101.92      126.18     14.01 o 
  -3  25   5      252.66      274.76     13.81 o 
  -2  25   5      236.63      242.68     12.47 o 
  -1  25   5        0.61        3.09      7.38 o 
   0  25   5       54.73       51.59      9.36 o 
   1  25   5       73.77       87.75     13.38 o 
   2  25   5       18.39        4.95      9.35 o 
   3  25   5       23.14       19.34     20.82 o 
   4  25   5      194.49      190.18     17.60 o 
   5  25   5      189.23      188.10     17.80 o 
   6  25   5       93.40       80.80     16.04 o 
   7  25   5       50.89       53.14     15.33 o 
   8  25   5       17.72        6.53     12.63 o 
  -9  26   5      134.70      129.06     21.74 o 
  -8  26   5      102.34      104.08     21.83 o 
  -7  26   5      131.74      134.65     16.98 o 
  -6  26   5        8.92       -0.23     10.12 o 
  -5  26   5      123.06      133.60     14.98 o 
  -4  26   5       31.98       27.37     14.76 o 
  -3  26   5       95.24      113.89     10.31 o 
  -2  26   5      419.85      370.03     14.87 o 
  -1  26   5      350.56      368.63     17.42 o 
   0  26   5      226.28      171.29     17.33 o 
   1  26   5       42.73       71.84     12.78 o 
   2  26   5       14.72       13.98     11.47 o 
   3  26   5      220.42      221.63     29.70 o 
   4  26   5       11.21        9.26     10.15 o 
   5  26   5        0.72        0.22      9.56 o 
   6  26   5       23.54       28.71     11.91 o 
   7  26   5       29.74       24.85     12.94 o 
  -8  27   5       10.90       24.05     16.23 o 
  -7  27   5        2.83      -11.82     11.82 o 
  -6  27   5       30.50       41.22     12.34 o 
  -5  27   5       27.39       18.67     10.88 o 
  -4  27   5       14.27       20.16     10.73 o 
  -3  27   5        0.01       15.03      8.38 o 
  -2  27   5        9.87       20.17      8.03 o 
  -1  27   5       88.73      100.02     11.43 o 
   0  27   5       43.25       31.56     11.44 o 
   1  27   5       48.69       52.26     12.53 o 
   2  27   5       46.96       35.42     11.55 o 
   3  27   5        9.26       15.66     23.52 o 
   4  27   5      221.93      225.91     19.40 o 
   5  27   5        7.39        6.93     11.24 o 
   6  27   5       32.81       22.10     12.30 o 
   7  27   5       57.28       50.03     14.27 o 
  -8  28   5        0.51        0.96     14.42 o 
  -7  28   5      154.72      207.67     23.30 o 
  -6  28   5        0.73        5.72     10.99 o 
  -5  28   5        0.92       -9.59      9.59 o 
  -4  28   5       51.53       51.93     12.46 o 
  -3  28   5      262.39      306.83     16.54 o 
  -2  28   5      231.99      242.81     15.04 o 
  -1  28   5      415.40      429.97     18.33 o 
   0  28   5       31.79       35.08     11.61 o 
   1  28   5       88.61       69.56     14.63 o 
   2  28   5       35.08       47.17     12.99 o 
   3  28   5       22.29       19.07     11.38 o 
   4  28   5       95.72      102.56     15.96 o 
   5  28   5      283.60      324.77     22.74 o 
   6  28   5       66.17       61.52     14.53 o 
   7  28   5       48.44       37.59     14.55 o 
  -7  29   5      105.49      132.49     20.99 o 
  -6  29   5       15.50       16.32     12.10 o 
  -5  29   5        1.41        0.70     10.12 o 
  -4  29   5       30.65       34.09     13.15 o 
  -3  29   5      228.44      236.85     19.76 o 
  -2  29   5       44.12       42.52     11.98 o 
  -1  29   5       69.38       74.26     13.57 o 
   0  29   5      406.63      367.08     21.41 o 
   1  29   5       27.70       22.14     11.73 o 
   2  29   5      260.25      276.52     20.41 o 
   3  29   5        0.76        2.03     11.05 o 
   4  29   5       34.42       42.14     13.35 o 
   5  29   5       71.93       82.73     15.54 o 
   6  29   5       18.25       -2.32     12.27 o 
  -7  30   5       29.70       30.75     24.31 o 
  -6  30   5      200.49      221.03     23.45 o 
  -5  30   5      458.51      455.05     24.25 o 
  -4  30   5        3.74       -0.74     11.11 o 
  -3  30   5      138.40      147.54     19.25 o 
  -2  30   5       96.12       96.27     14.98 o 
  -1  30   5       26.50       39.15     12.51 o 
   0  30   5       52.48       69.73     14.03 o 
   1  30   5      108.66      101.86     15.44 o 
   2  30   5      149.05      184.68     18.65 o 
   3  30   5      149.48      140.34     17.61 o 
   4  30   5       19.44       27.56     12.87 o 
   5  30   5      242.71      270.70     22.64 o 
   6  30   5        2.42      -11.68     11.68 o 
  -6  31   5       22.55       30.39     16.44 o 
  -5  31   5      112.93      135.56     17.51 o 
  -4  31   5       52.96       57.45     13.80 o 
  -3  31   5       81.29       83.59     17.01 o 
  -2  31   5       80.77      112.52     19.42 o 
  -1  31   5        0.96      -10.15     10.64 o 
   0  31   5       40.84       45.88     13.09 o 
   1  31   5      137.41      145.31     17.49 o 
   2  31   5       54.04       55.80     14.55 o 
   3  31   5       73.59       38.97     21.77 o 
   4  31   5      258.81      253.28     22.03 o 
   5  31   5       46.89       51.28     15.06 o 
  -6  32   5      202.43      222.26     32.19 o 
  -5  32   5        0.62       -6.63     11.31 o 
  -4  32   5       71.40      100.18     24.32 o 
  -3  32   5       36.67       37.89     15.40 o 
  -2  32   5      583.72      565.20     60.64 o 
  -1  32   5      674.36      774.61     37.65 o 
   0  32   5       53.45       52.14     13.90 o 
   1  32   5       35.80       60.97     14.19 o 
   2  32   5      140.94      161.90     19.06 o 
   3  32   5        0.00      -11.63     11.63 o 
   4  32   5        0.39      -11.79     11.79 o 
  -5  33   5      112.10      125.74     20.72 o 
  -4  33   5      107.38       99.61     19.43 o 
  -3  33   5       93.91      106.72     26.89 o 
  -2  33   5        4.69       26.91     20.89 o 
  -1  33   5      171.07      206.10     23.70 o 
   0  33   5      170.56      203.90     27.51 o 
   1  33   5       13.28       30.65     17.68 o 
   2  33   5       98.00      122.13     18.02 o 
   3  33   5      263.64      267.01     22.59 o 
  -4  34   5       96.88      119.31     20.68 o 
  -3  34   5        6.45       26.83     21.99 o 
  -2  34   5      138.54      186.40     44.65 o 
  -1  34   5        8.69       16.01     21.65 o 
   0  34   5       13.92       22.77     17.44 o 
   1  34   5       34.02       21.36     13.28 o 
   2  34   5      146.49      195.46     20.88 o 
  -2  35   5       12.20       -0.15     20.43 o 
  -1  35   5       65.27       58.06     24.65 o 
   0  35   5        0.00        8.83     21.67 o 
 -13   0   6      198.96      244.38     39.22 o 
 -12   0   6       38.41       29.79     31.07 o 
 -11   0   6       24.71       28.18     39.22 o 
 -10   0   6     1623.35     1633.26     50.30 o 
  -9   0   6     4540.77     4518.62    121.97 o 
  -8   0   6      239.54      259.77     15.00 o 
  -7   0   6      316.08      313.20     14.92 o 
  -6   0   6       45.92       26.16      9.20 o 
  -5   0   6      439.13      468.28     13.96 o 
  -4   0   6       77.23       88.48     11.86 o 
  -3   0   6        0.67       13.53      8.07 o 
  -2   0   6    11930.60    12363.90    173.48 o 
  -1   0   6     7128.35     6842.49     74.91 o 
   0   0   6      109.29      122.16     11.87 o 
   1   0   6     2498.30     2473.35     45.70 o 
   2   0   6      691.92      797.73     20.51 o 
   3   0   6     2417.00     2512.33     44.28 o 
   4   0   6      937.22      996.59     25.12 o 
   5   0   6       21.38       13.34      7.45 o 
   6   0   6     3368.66     2963.00     50.33 o 
   7   0   6      532.83      581.21     22.77 o 
   8   0   6     1343.00     1319.63     35.08 o 
   9   0   6      132.94       65.17     25.95 o 
  10   0   6      736.07      763.30     58.53 o 
  11   0   6      257.84      357.81     48.27 o 
 -13   1   6       74.35       66.37     44.95 o 
 -12   1   6       54.75       40.40     11.72 o 
 -11   1   6      180.02      168.84     14.85 o 
 -10   1   6       21.69       25.90      9.29 o 
  -9   1   6      153.06      150.79     10.88 o 
  -8   1   6      961.47      934.20     18.17 o 
  -7   1   6      406.89      415.79     11.73 o 
  -6   1   6       63.88       65.11      7.61 o 
  -5   1   6      166.76      175.42      7.53 o 
  -4   1   6       77.43       73.25      7.75 o 
  -3   1   6     2248.52     2274.01     33.21 o 
  -2   1   6      801.10      810.29     10.97 o 
  -1   1   6      254.32      291.89      9.38 o 
   0   1   6     3350.86     3340.12     34.07 o 
   1   1   6       91.25       75.01      6.30 o 
   2   1   6      374.61      362.31     10.14 o 
   3   1   6     3955.56     4082.74     39.76 o 
   4   1   6       59.55       50.35      6.68 o 
   5   1   6      251.18      260.08     10.40 o 
   6   1   6      156.00      151.51      9.26 o 
   7   1   6      312.68      293.05     12.37 o 
   8   1   6      952.13      968.04     21.34 o 
   9   1   6        0.16       -1.76     11.08 o 
  10   1   6      454.54      395.71     32.64 o 
  11   1   6      666.67      702.40     42.80 o 
 -13   2   6        7.17       47.12     48.88 o 
 -12   2   6       47.08       45.12     14.46 o 
 -11   2   6      108.74       89.12     12.39 o 
 -10   2   6       69.90       89.58     11.89 o 
  -9   2   6       82.07       85.29      9.49 o 
  -8   2   6        9.25        8.04      5.26 o 
  -7   2   6      238.28      247.78      9.57 o 
  -6   2   6     5879.14     6056.61     68.63 o 
  -5   2   6      167.57      192.06      9.04 o 
  -4   2   6     1765.75     1870.82     24.49 o 
  -3   2   6     1609.87     1711.03     23.59 o 
  -2   2   6      257.90      288.65      9.48 o 
  -1   2   6      617.37      608.30     10.20 o 
   0   2   6      539.52      549.30     14.42 o 
   1   2   6      361.38      410.03     10.03 o 
   2   2   6     3554.42     3415.39     34.15 o 
   3   2   6        0.00       -3.69      4.64 o 
   4   2   6      164.87      133.14      7.95 o 
   5   2   6      175.37      183.68      9.25 o 
   6   2   6      170.23      159.26      9.47 o 
   7   2   6      222.74      209.78     10.97 o 
   8   2   6       91.58      108.28     10.65 o 
   9   2   6       10.87       17.57      9.31 o 
  10   2   6      199.39      236.53     38.62 o 
  11   2   6       37.93       81.97     20.48 o 
 -13   3   6        2.08        3.53     13.15 o 
 -12   3   6        0.28       -1.94     11.51 o 
 -11   3   6       11.29        6.27      9.12 o 
 -10   3   6       45.91       40.48     10.02 o 
  -9   3   6      269.43      277.22     21.63 o 
  -8   3   6        3.86        4.45      4.80 o 
  -7   3   6       26.86       25.09      5.39 o 
  -6   3   6      761.75      804.72     18.35 o 
  -5   3   6      495.40      517.88     10.79 o 
  -4   3   6     1802.83     1869.11     24.96 o 
  -3   3   6       98.81      105.59      6.43 o 
  -2   3   6       90.49       98.37      6.21 o 
  -1   3   6     1102.97     1261.74     15.86 o 
   0   3   6       26.78       22.90      3.96 o 
   1   3   6      962.42      961.31     16.37 o 
   2   3   6       54.85       51.13      5.33 o 
   3   3   6        8.51       -4.13      4.13 o 
   4   3   6     1091.43     1042.33     18.21 o 
   5   3   6     1060.10      988.52     18.47 o 
   6   3   6      125.69      140.07      9.05 o 
   7   3   6        2.38       13.90      6.10 o 
   8   3   6      362.10      329.38     23.32 o 
   9   3   6      312.07      319.56     20.95 o 
  10   3   6      361.33      317.18     29.65 o 
  11   3   6        0.68      -12.39     12.39 o 
 -13   4   6        7.93       13.57     13.97 o 
 -12   4   6       24.15       29.14     18.02 o 
 -11   4   6       83.02       83.22     12.70 o 
 -10   4   6       49.15       45.09     10.55 o 
  -9   4   6      844.00      848.60     21.40 o 
  -8   4   6        8.92       10.68      5.17 o 
  -7   4   6     2480.52     2443.34     29.63 o 
  -6   4   6       24.65       24.06      5.00 o 
  -5   4   6      981.98      992.45     15.03 o 
  -4   4   6     1316.52     1254.20     20.33 o 
  -3   4   6       62.27       60.30      6.06 o 
  -2   4   6        0.62       -3.30      4.73 o 
  -1   4   6       11.54       24.60      3.56 o 
   0   4   6     1663.57     1808.87     21.28 o 
   1   4   6     1256.63     1175.29     17.10 o 
   2   4   6       74.95       92.35      6.24 o 
   3   4   6      217.23      192.33      8.57 o 
   4   4   6     2305.13     2344.56     28.60 o 
   5   4   6      540.40      542.95     14.02 o 
   6   4   6       35.36       30.33      6.47 o 
   7   4   6      349.09      315.62     14.08 o 
   8   4   6      382.69      366.37     22.50 o 
   9   4   6       30.21       36.74     10.54 o 
  10   4   6       95.65       95.60     19.61 o 
  11   4   6       49.26       65.33     20.00 o 
 -13   5   6        6.48        2.95     16.20 o 
 -12   5   6      442.53      515.15     35.38 o 
 -11   5   6      172.01      182.57     18.69 o 
 -10   5   6        0.18       -4.78      7.74 o 
  -9   5   6        6.17       13.71      6.84 o 
  -8   5   6       59.14       63.92      8.27 o 
  -7   5   6      819.35      812.17     16.51 o 
  -6   5   6     1079.70     1104.44     17.88 o 
  -5   5   6       20.12       31.73      4.40 o 
  -4   5   6      208.87      250.42     14.78 o 
  -3   5   6      934.65      940.72     17.21 o 
  -2   5   6      208.61      226.84      9.13 o 
  -1   5   6       66.82       51.97      4.37 o 
   0   5   6     1726.22     1689.51     20.56 o 
   1   5   6     6799.22     6844.45     55.82 o 
   2   5   6     1778.55     1709.22     21.94 o 
   3   5   6     2451.84     2546.99     31.12 o 
   4   5   6        0.01        7.34      5.42 o 
   5   5   6     2127.99     2016.12     29.07 o 
   6   5   6      112.48      102.81      8.19 o 
   7   5   6     1201.04     1239.81     25.42 o 
   8   5   6       17.12       15.55      8.69 o 
   9   5   6       27.72       29.30      9.97 o 
  10   5   6        1.49        5.14      9.46 o 
  11   5   6      575.65      633.82     41.95 o 
 -13   6   6      453.67      489.41     81.16 o 
 -12   6   6       24.93       51.27     14.36 o 
 -11   6   6       11.43       17.16     12.08 o 
 -10   6   6       10.13       18.38      9.20 o 
  -9   6   6       61.90       62.49      8.94 o 
  -8   6   6      245.41      239.39     10.49 o 
  -7   6   6        0.12        7.94      5.05 o 
  -6   6   6      684.09      663.73     13.96 o 
  -5   6   6      461.20      490.58     11.16 o 
  -4   6   6     1187.41     1222.47     16.27 o 
  -3   6   6     2180.91     2234.56     34.17 o 
  -2   6   6      531.07      546.40     10.51 o 
  -1   6   6      247.72      259.93      8.04 o 
   0   6   6      214.18      197.17      7.50 o 
   1   6   6     2333.08     2447.71     26.92 o 
   2   6   6      376.63      399.44     10.56 o 
   3   6   6      140.65      172.41      7.88 o 
   4   6   6     2657.38     2519.10     59.37 o 
   5   6   6        5.79       17.50      5.35 o 
   6   6   6      104.03       95.34     10.26 o 
   7   6   6      136.05      141.12     13.17 o 
   8   6   6       54.12       51.16     10.81 o 
   9   6   6      174.58      171.36     15.85 o 
  10   6   6       77.66      108.80     14.64 o 
  11   6   6       16.82       48.92     19.28 o 
 -13   7   6      145.84      154.92     26.41 o 
 -12   7   6       22.36       47.73     14.80 o 
 -11   7   6        9.41        9.59     11.31 o 
 -10   7   6      105.77       94.17     10.64 o 
  -9   7   6        6.87       -1.72      9.06 o 
  -8   7   6      315.81      261.92     11.07 o 
  -7   7   6     1134.85     1144.35     19.97 o 
  -6   7   6      157.86      180.27      8.51 o 
  -5   7   6        7.53       12.74      4.39 o 
  -4   7   6      729.30      802.37     13.38 o 
  -3   7   6        5.55        4.60      3.39 o 
  -2   7   6      942.11     1049.02     15.58 o 
  -1   7   6     1480.06     1680.43     20.65 o 
   0   7   6     2360.62     2566.76     27.56 o 
   1   7   6      209.86      203.14      9.20 o 
   2   7   6      309.18      310.77      9.57 o 
   3   7   6        9.08       30.82      4.85 o 
   4   7   6      535.61      532.34     12.84 o 
   5   7   6      250.90      248.15     10.11 o 
   6   7   6      244.74      244.75     18.37 o 
   7   7   6      443.56      429.01     22.12 o 
   8   7   6        4.25       18.97     12.28 o 
   9   7   6       67.63       69.83     14.98 o 
  10   7   6       30.54       31.27     11.30 o 
  11   7   6       30.01        5.52     31.07 o 
 -12   8   6        9.06       12.99     12.96 o 
 -11   8   6       36.36       42.71     13.41 o 
 -10   8   6        7.97       19.70      9.03 o 
  -9   8   6       97.77      112.76     10.49 o 
  -8   8   6      221.32      237.26     10.79 o 
  -7   8   6     1154.59     1114.05     19.98 o 
  -6   8   6      663.08      675.99     14.68 o 
  -5   8   6       60.13       84.42      6.40 o 
  -4   8   6       85.81      109.53      7.51 o 
  -3   8   6      300.97      270.05      9.40 o 
  -2   8   6     1822.84     1845.23     22.32 o 
  -1   8   6      339.13      366.38     10.61 o 
   0   8   6      278.95      326.86     10.46 o 
   1   8   6      341.08      342.86      9.88 o 
   2   8   6       66.57       56.10      5.42 o 
   3   8   6      625.10      579.76     12.70 o 
   4   8   6     1554.65     1584.07     23.59 o 
   5   8   6     1165.00     1173.83     26.04 o 
   6   8   6      200.84      165.21     13.29 o 
   7   8   6      300.13      241.58     16.08 o 
   8   8   6       28.79       13.03      8.99 o 
   9   8   6       97.10       93.01     13.68 o 
  10   8   6        0.05        4.33      9.79 o 
  11   8   6       33.45       -5.79     13.05 o 
 -12   9   6      195.59      242.72     28.07 o 
 -11   9   6        3.09        8.67     11.60 o 
 -10   9   6       52.44       53.94     10.61 o 
  -9   9   6      135.67      110.37     10.56 o 
  -8   9   6       13.34       12.16      5.99 o 
  -7   9   6      641.12      590.55     15.29 o 
  -6   9   6      308.97      333.14     17.72 o 
  -5   9   6       56.06       52.39      7.33 o 
  -4   9   6      538.90      541.45     12.27 o 
  -3   9   6        0.73        2.08      4.25 o 
  -2   9   6       39.78       54.69      7.20 o 
  -1   9   6      252.44      250.89     10.52 o 
   0   9   6     1044.02     1050.91     16.77 o 
   1   9   6        0.05       -3.08      5.17 o 
   2   9   6      189.90      182.87      8.44 o 
   3   9   6       59.24       62.24      5.73 o 
   4   9   6     1368.44     1393.86     22.35 o 
   5   9   6      122.23      110.04      8.78 o 
   6   9   6      377.28      340.67     18.81 o 
   7   9   6      220.48      251.34     16.53 o 
   8   9   6       11.56        4.65      8.53 o 
   9   9   6        0.33       -8.13      8.13 o 
  10   9   6      339.00      367.92     22.30 o 
  11   9   6        7.67       14.17     12.19 o 
 -12  10   6       86.55      109.75     22.32 o 
 -11  10   6       72.36      101.13     16.19 o 
 -10  10   6        1.74        3.47      8.15 o 
  -9  10   6      349.00      362.40     15.61 o 
  -8  10   6      426.46      463.86     16.39 o 
  -7  10   6      144.65      182.05      9.57 o 
  -6  10   6        2.49        0.84      4.95 o 
  -5  10   6        0.06       -3.25      4.64 o 
  -4  10   6      340.21      348.15     10.63 o 
  -3  10   6       73.00       93.18      6.76 o 
  -2  10   6      307.23      305.26      9.99 o 
  -1  10   6      450.13      384.14     10.75 o 
   0  10   6     1293.96     1433.18     20.17 o 
   1  10   6      106.96      105.93      6.72 o 
   2  10   6      351.94      372.71     10.45 o 
   3  10   6      246.39      238.22      8.81 o 
   4  10   6      185.88      207.06      8.63 o 
   5  10   6       49.08       62.02      7.53 o 
   6  10   6      192.12      205.99     14.93 o 
   7  10   6      111.38       99.53     12.58 o 
   8  10   6      381.38      380.79     20.49 o 
   9  10   6      111.82      137.29     15.62 o 
  10  10   6        7.60       10.03     10.21 o 
  11  10   6      167.82      184.93     25.34 o 
 -12  11   6      139.12      130.19     23.89 o 
 -11  11   6      347.22      364.94     31.31 o 
 -10  11   6      117.18      141.06     14.07 o 
  -9  11   6      239.85      264.16     23.22 o 
  -8  11   6      490.57      445.78     19.78 o 
  -7  11   6      176.42      196.07     10.01 o 
  -6  11   6      122.88      133.37      9.27 o 
  -5  11   6       75.04       77.38      7.76 o 
  -4  11   6      265.09      254.05      9.84 o 
  -3  11   6      981.76      937.55     19.90 o 
  -2  11   6       90.46       84.33      7.44 o 
  -1  11   6      806.72      859.22     15.76 o 
   0  11   6        1.20        1.11      5.49 o 
   1  11   6     1457.67     1431.44     21.82 o 
   2  11   6       23.49       23.60      5.13 o 
   3  11   6      209.56      192.13      7.96 o 
   4  11   6        0.03        0.84      5.35 o 
   5  11   6        7.48        0.60      7.05 o 
   6  11   6      161.72      121.17     12.45 o 
   7  11   6        0.49       -5.77     10.03 o 
   8  11   6        1.54       23.75      9.35 o 
   9  11   6       89.06      100.65     13.85 o 
  10  11   6      240.62      242.22     19.65 o 
 -12  12   6       24.00        4.22     15.79 o 
 -11  12   6      142.61      150.69     36.81 o 
 -10  12   6       47.09       36.26     10.37 o 
  -9  12   6        6.76       -7.53      7.53 o 
  -8  12   6       10.71       13.38      7.21 o 
  -7  12   6      120.28      113.25      8.67 o 
  -6  12   6      335.86      299.47     11.34 o 
  -5  12   6       42.43       34.20      6.08 o 
  -4  12   6       22.20       22.81      5.60 o 
  -3  12   6       52.01       49.34      6.21 o 
  -2  12   6       64.07       52.32      6.21 o 
  -1  12   6     2478.99     2490.87     29.04 o 
   0  12   6     1895.89     1862.28     24.18 o 
   1  12   6      257.21      282.36     17.92 o 
   2  12   6        0.01        2.47      4.06 o 
   3  12   6      556.83      567.11     12.06 o 
   4  12   6     1175.39     1106.44     22.10 o 
   5  12   6      743.42      771.98     23.86 o 
   6  12   6        1.55        6.99      7.84 o 
   7  12   6       82.67       82.89     13.59 o 
   8  12   6       14.01       12.47     14.52 o 
   9  12   6        1.75      -10.47     10.47 o 
  10  12   6       87.87       86.21     14.91 o 
 -12  13   6      267.53      219.12     28.35 o 
 -11  13   6      141.19      147.05     24.46 o 
 -10  13   6      277.27      303.92     18.20 o 
  -9  13   6        4.33       13.45      8.99 o 
  -8  13   6      891.10      880.35     22.18 o 
  -7  13   6      622.27      492.66     14.49 o 
  -6  13   6       11.39        4.02      6.51 o 
  -5  13   6       26.93       22.47      6.17 o 
  -4  13   6      915.89      942.34     18.10 o 
  -3  13   6      481.73      526.21     13.55 o 
  -2  13   6      172.44      154.09      8.50 o 
  -1  13   6      123.97      152.75      8.42 o 
   0  13   6     3608.64     3446.87     36.17 o 
   1  13   6       83.53       82.72      6.54 o 
   2  13   6       45.76       45.02      5.29 o 
   3  13   6        0.00        2.97      5.46 o 
   4  13   6      543.86      535.95     19.89 o 
   5  13   6      623.86      578.81     25.04 o 
   6  13   6       11.60        2.42      9.67 o 
   7  13   6        5.33        6.10      9.13 o 
   8  13   6      136.53      160.94     15.85 o 
   9  13   6       83.60      113.61     15.29 o 
  10  13   6      312.54      324.25     35.80 o 
 -12  14   6       20.98        9.25     16.42 o 
 -11  14   6       45.74       37.32     17.43 o 
 -10  14   6        0.37        9.81     11.25 o 
  -9  14   6       24.09       13.79      8.91 o 
  -8  14   6      131.68      126.06     13.05 o 
  -7  14   6        1.16       -5.56      5.56 o 
  -6  14   6       13.57       15.78      7.06 o 
  -5  14   6      254.85      226.76     10.41 o 
  -4  14   6      469.61      440.24     13.21 o 
  -3  14   6      367.33      366.58     13.36 o 
  -2  14   6      670.05      667.04     17.99 o 
  -1  14   6     1934.13     1855.87     25.30 o 
   0  14   6       86.49       88.47      8.51 o 
   1  14   6      139.42      146.40      8.00 o 
   2  14   6       16.84       14.52      5.17 o 
   3  14   6        1.05        0.91      5.94 o 
   4  14   6      396.18      369.85     17.66 o 
   5  14   6     1341.56     1214.07     30.61 o 
   6  14   6        9.32        5.93      8.21 o 
   7  14   6      113.90       97.90     16.15 o 
   8  14   6       32.46       22.57     10.59 o 
   9  14   6      224.41      234.81     19.12 o 
  10  14   6       11.90        7.63     11.62 o 
 -12  15   6        0.30       -7.18     15.77 o 
 -11  15   6       16.42        2.98     15.57 o 
 -10  15   6        3.08       -5.81     10.43 o 
  -9  15   6       41.03       52.79     10.99 o 
  -8  15   6       78.75       90.16     11.98 o 
  -7  15   6       42.52       35.55      7.09 o 
  -6  15   6      276.05      267.95     11.57 o 
  -5  15   6      193.46      164.93      9.50 o 
  -4  15   6       11.70       17.10      5.91 o 
  -3  15   6     1759.97     1686.71     24.90 o 
  -2  15   6       46.46       39.17      7.06 o 
  -1  15   6       27.60       28.09      6.09 o 
   0  15   6       32.04       34.21      5.98 o 
   1  15   6      902.73      854.72     16.44 o 
   2  15   6       33.28       41.76      7.52 o 
   3  15   6        0.17        1.45      5.66 o 
   4  15   6      625.11      631.55     22.21 o 
   5  15   6        0.57        2.14      7.78 o 
   6  15   6        3.94       20.29      9.06 o 
   7  15   6       66.53       76.57     12.38 o 
   8  15   6        0.95        4.04      9.50 o 
   9  15   6       61.38       66.94     13.67 o 
  10  15   6       44.19       36.32     12.99 o 
 -11  16   6      174.44      158.77     26.02 o 
 -10  16   6       57.80       47.53     14.27 o 
  -9  16   6        2.30       -2.11      9.07 o 
  -8  16   6        0.04        5.40      8.53 o 
  -7  16   6       54.18       58.04      8.29 o 
  -6  16   6       67.32       81.74      8.22 o 
  -5  16   6      687.12      715.64     17.03 o 
  -4  16   6      354.29      317.50     12.17 o 
  -3  16   6     1520.36     1560.71     24.34 o 
  -2  16   6      360.29      360.56     13.39 o 
  -1  16   6      316.31      304.11     12.52 o 
   0  16   6      522.18      470.00     13.08 o 
   1  16   6     1021.20      968.61     17.85 o 
   2  16   6     2255.04     2159.75     33.08 o 
   3  16   6     2252.40     2016.62     38.48 o 
   4  16   6      100.01       61.17     10.40 o 
   5  16   6      155.25      142.26     13.58 o 
   6  16   6        0.79       -0.71      8.26 o 
   7  16   6       68.51       38.15     10.84 o 
   8  16   6        7.98        7.15      9.66 o 
   9  16   6      115.97      116.40     20.55 o 
  10  16   6      156.08      178.22     19.40 o 
 -11  17   6       89.97       89.02     22.32 o 
 -10  17   6      280.17      267.08     23.27 o 
  -9  17   6      214.32      188.88     19.49 o 
  -8  17   6      189.34      187.36     15.10 o 
  -7  17   6       74.04       93.01     11.88 o 
  -6  17   6        7.69        8.23      6.25 o 
  -5  17   6      120.09      111.05      9.85 o 
  -4  17   6      444.27      455.57     14.07 o 
  -3  17   6        1.40       -1.05      5.74 o 
  -2  17   6      462.55      459.33     14.06 o 
  -1  17   6      349.33      333.36     12.19 o 
   0  17   6       24.31       11.56      5.61 o 
   1  17   6      908.03      917.13     17.73 o 
   2  17   6        0.12       -0.19      6.42 o 
   3  17   6        6.10        5.75      7.71 o 
   4  17   6       45.56       46.10      9.99 o 
   5  17   6       30.14       24.71      9.18 o 
   6  17   6       15.80        9.25      9.18 o 
   7  17   6       14.60       18.18     10.03 o 
   8  17   6       28.27       47.39     12.48 o 
   9  17   6       32.88       29.67     12.26 o 
 -11  18   6        7.11      -25.04     25.04 o 
 -10  18   6      147.46      167.69     21.77 o 
  -9  18   6       42.42       47.56     14.34 o 
  -8  18   6      444.59      435.72     20.85 o 
  -7  18   6       35.84       44.78     10.49 o 
  -6  18   6       85.25       75.25      8.50 o 
  -5  18   6     1079.66      962.64     20.17 o 
  -4  18   6      477.54      473.50     14.57 o 
  -3  18   6      132.29      102.75      8.69 o 
  -2  18   6     2966.81     2886.08     35.33 o 
  -1  18   6      851.28      792.37     18.17 o 
   0  18   6     1356.61     1284.36     21.75 o 
   1  18   6      184.22      181.16     14.16 o 
   2  18   6       52.69       73.08      8.96 o 
   3  18   6      185.63      170.31     14.21 o 
   4  18   6       50.07       53.25     10.97 o 
   5  18   6       20.67       21.48      9.93 o 
   6  18   6      744.84      795.36     27.89 o 
   7  18   6       25.77       42.42     11.56 o 
   8  18   6       77.54       48.74     14.11 o 
   9  18   6       83.06       53.70     14.39 o 
 -11  19   6        0.44       -4.29     15.72 o 
 -10  19   6        7.07       19.95     15.64 o 
  -9  19   6      113.88      131.99     18.53 o 
  -8  19   6      275.45      282.40     22.02 o 
  -7  19   6      279.23      271.94     26.91 o 
  -6  19   6      298.11      242.44     12.10 o 
  -5  19   6      208.59      248.12     11.87 o 
  -4  19   6       17.14        7.82      6.43 o 
  -3  19   6     1779.82     1751.01     29.87 o 
  -2  19   6      108.02       95.00      8.72 o 
  -1  19   6      470.78      454.09     14.05 o 
   0  19   6       29.31       39.58      6.87 o 
   1  19   6       18.87       30.33      7.73 o 
   2  19   6      483.74      420.78     21.40 o 
   3  19   6      733.39      695.89     24.02 o 
   4  19   6       43.56       29.30      9.72 o 
   5  19   6     1907.40     1681.35     39.26 o 
   6  19   6       39.66       35.02     10.89 o 
   7  19   6       56.12       56.69     12.85 o 
   8  19   6       96.37       89.67     14.67 o 
   9  19   6      204.79      235.63     21.06 o 
 -10  20   6      459.69      477.27     30.12 o 
  -9  20   6       41.26       55.56     15.81 o 
  -8  20   6       19.59       24.35     12.64 o 
  -7  20   6        9.73        6.47      9.32 o 
  -6  20   6        7.77       24.35      9.92 o 
  -5  20   6       40.62       20.90      7.08 o 
  -4  20   6      340.55      317.50     14.45 o 
  -3  20   6     2817.41     2672.75     34.74 o 
  -2  20   6      393.97      392.89     18.39 o 
  -1  20   6     1312.91     1325.05     23.36 o 
   0  20   6     1356.44     1330.34     23.06 o 
   1  20   6      966.41      868.77     21.88 o 
   2  20   6      130.44      118.54     12.98 o 
   3  20   6       24.59       17.98      9.46 o 
   4  20   6      554.95      551.84     40.15 o 
   5  20   6      343.17      325.34     19.83 o 
   6  20   6       73.48       69.16     12.31 o 
   7  20   6       52.25       39.92     11.95 o 
   8  20   6       25.79       28.82     12.27 o 
   9  20   6       15.63       10.26     12.12 o 
 -10  21   6       35.41       48.43     17.08 o 
  -9  21   6       29.93        8.86     13.70 o 
  -8  21   6      260.27      219.82     21.45 o 
  -7  21   6       11.90        7.14      9.19 o 
  -6  21   6        8.99        6.17      7.83 o 
  -5  21   6      117.85      156.31     10.56 o 
  -4  21   6      966.88      944.59     21.23 o 
  -3  21   6      570.38      539.88     15.98 o 
  -2  21   6       28.14       34.12      7.38 o 
  -1  21   6       35.80       45.60      7.59 o 
   0  21   6        6.96       11.12      8.66 o 
   1  21   6      440.32      438.83     16.90 o 
   2  21   6      459.98      388.98     19.54 o 
   3  21   6      316.10      266.83     17.51 o 
   4  21   6      240.18      221.28     16.93 o 
   5  21   6      127.72      116.42     14.52 o 
   6  21   6      110.73       95.10     14.28 o 
   7  21   6       30.13       42.26     12.35 o 
   8  21   6      146.83      152.13     17.99 o 
   9  21   6       16.54        8.77     14.03 o 
 -10  22   6       68.97       64.02     18.03 o 
  -9  22   6      308.70      270.47     24.96 o 
  -8  22   6       52.89       34.67     14.36 o 
  -7  22   6        7.15       13.09     11.87 o 
  -6  22   6       69.65       84.24     10.90 o 
  -5  22   6       30.33       25.09      8.62 o 
  -4  22   6      197.47      200.07     11.33 o 
  -3  22   6       73.48       66.44      8.40 o 
  -2  22   6      553.64      534.77     16.05 o 
  -1  22   6        6.00       -5.84      6.00 o 
   0  22   6      821.47      715.36     20.65 o 
   1  22   6       37.41       28.98     10.20 o 
   2  22   6       69.26       78.08     12.32 o 
   3  22   6        4.80       -8.25      8.25 o 
   4  22   6        8.03       13.66      9.93 o 
   5  22   6      487.98      514.61     24.56 o 
   6  22   6      143.74      162.66     17.78 o 
   7  22   6      256.35      265.25     20.89 o 
   8  22   6      123.74      119.33     19.94 o 
 -10  23   6       41.58       18.14     15.64 o 
  -9  23   6      278.46      316.21     26.35 o 
  -8  23   6       86.53       88.48     17.38 o 
  -7  23   6       58.97       86.04     16.39 o 
  -6  23   6        3.55        4.66      9.12 o 
  -5  23   6        6.87        5.66      7.91 o 
  -4  23   6       92.44      105.94      9.76 o 
  -3  23   6      125.77      152.85     10.53 o 
  -2  23   6        8.83       14.49      7.69 o 
  -1  23   6      395.42      354.68     13.89 o 
   0  23   6       69.01       63.62      9.73 o 
   1  23   6        2.81       -8.75      8.75 o 
   2  23   6       93.14       94.59     16.55 o 
   3  23   6       12.42       12.40      9.86 o 
   4  23   6        2.73       -8.94      8.94 o 
   5  23   6        0.72       14.55     10.19 o 
   6  23   6      630.44      652.27     45.55 o 
   7  23   6      141.72      128.53     17.31 o 
   8  23   6      329.34      355.22     24.78 o 
  -9  24   6      227.03      271.89     46.45 o 
  -8  24   6      775.51      778.51     35.63 o 
  -7  24   6        9.32        9.40     12.76 o 
  -6  24   6       79.33      104.43     16.81 o 
  -5  24   6       31.47       41.40      9.71 o 
  -4  24   6        0.26       -5.66      6.87 o 
  -3  24   6       58.02       62.29      9.04 o 
  -2  24   6        0.82       -6.05      6.05 o 
  -1  24   6       34.83       15.11      8.22 o 
   0  24   6       42.00       35.97      9.25 o 
   1  24   6       69.55       41.22     11.41 o 
   2  24   6        1.66       13.51      9.77 o 
   3  24   6       51.94       64.79     12.73 o 
   4  24   6        5.29       10.53      9.82 o 
   5  24   6       53.62       66.94     13.54 o 
   6  24   6        0.83       -1.02     10.35 o 
   7  24   6       96.42      105.78     16.33 o 
   8  24   6      167.52      203.89     21.33 o 
  -9  25   6       78.08       40.28     17.66 o 
  -8  25   6        9.22       -3.84     22.66 o 
  -7  25   6      139.29      111.25     18.59 o 
  -6  25   6        0.04       -1.19     11.50 o 
  -5  25   6       35.02       15.41      9.02 o 
  -4  25   6       53.16       67.76     10.53 o 
  -3  25   6      246.10      268.97     13.19 o 
  -2  25   6      114.48      128.78     10.58 o 
  -1  25   6      124.77      116.63     11.94 o 
   0  25   6      233.62      229.61     17.32 o 
   1  25   6        4.54       -5.11      9.72 o 
   2  25   6       40.18       31.29     11.00 o 
   3  25   6      153.33      144.68     16.28 o 
   4  25   6        0.35       -7.47      9.23 o 
   5  25   6       29.14       67.45     13.96 o 
   6  25   6        3.35        3.38     10.81 o 
   7  25   6      133.82      167.61     19.28 o 
  -9  26   6       30.32       25.71     16.63 o 
  -8  26   6        3.37        3.38     19.71 o 
  -7  26   6       43.57       59.61     16.43 o 
  -6  26   6       41.70       66.12     15.43 o 
  -5  26   6      156.91      164.80     16.03 o 
  -4  26   6       41.14       49.95     10.09 o 
  -3  26   6        2.86        6.15      7.35 o 
  -2  26   6      271.27      272.13     15.42 o 
  -1  26   6       32.16       38.39     11.92 o 
   0  26   6      180.05      188.86     16.50 o 
   1  26   6        1.15       -9.92      9.98 o 
   2  26   6        5.48        6.26     10.62 o 
   3  26   6      269.64      274.14     20.19 o 
   4  26   6       43.90       46.06     13.07 o 
   5  26   6       67.36       83.80     17.53 o 
   6  26   6       53.67       33.65     13.58 o 
   7  26   6      237.98      277.81     23.17 o 
  -8  27   6        5.68       11.74     15.00 o 
  -7  27   6       80.47       71.62     18.09 o 
  -6  27   6       16.72       32.23     14.59 o 
  -5  27   6      309.60      303.90     19.57 o 
  -4  27   6      317.06      333.47     22.14 o 
  -3  27   6       60.94       67.64     11.00 o 
  -2  27   6        0.69        2.20      8.26 o 
  -1  27   6       62.72       58.29     10.68 o 
   0  27   6       39.25       34.69     11.81 o 
   1  27   6      150.73      189.80     17.75 o 
   2  27   6       62.48       23.35     19.65 o 
   3  27   6        1.70       22.31     11.70 o 
   4  27   6       76.64       69.89     14.74 o 
   5  27   6      448.06      447.50     27.35 o 
   6  27   6       23.81       24.56     14.07 o 
  -8  28   6       49.10       37.23     25.93 o 
  -7  28   6      123.25      124.44     20.26 o 
  -6  28   6      262.30      318.72     25.46 o 
  -5  28   6       90.82      112.70     17.86 o 
  -4  28   6       29.79       33.52     11.79 o 
  -3  28   6       35.25       53.80     12.17 o 
  -2  28   6      135.26       94.93     11.91 o 
  -1  28   6       49.65       41.35     14.63 o 
   0  28   6      171.91      171.78     17.06 o 
   1  28   6        1.37       19.32     13.33 o 
   2  28   6       51.85       35.73     14.16 o 
   3  28   6       17.84       18.96     11.81 o 
   4  28   6       64.74       63.37     13.93 o 
   5  28   6       26.15        8.48     11.88 o 
   6  28   6        0.18       -2.76     11.87 o 
  -7  29   6        2.18      -10.32     14.10 o 
  -6  29   6      114.83      129.20     20.09 o 
  -5  29   6        0.74       -2.72     13.04 o 
  -4  29   6       40.59       51.68     12.70 o 
  -3  29   6       52.10       68.72     13.20 o 
  -2  29   6       19.17       16.61      9.42 o 
  -1  29   6        6.46        0.31     10.20 o 
   0  29   6       17.03       20.61     12.08 o 
   1  29   6      121.02      131.71     16.89 o 
   2  29   6        2.85      -10.62     10.62 o 
   3  29   6       35.05       43.51     13.61 o 
   4  29   6       50.38       26.23     13.09 o 
   5  29   6       60.24       66.82     20.99 o 
  -6  30   6        0.42        6.96     14.69 o 
  -5  30   6      118.10      163.98     20.82 o 
  -4  30   6       41.74       43.59     15.97 o 
  -3  30   6      144.24      149.75     19.37 o 
  -2  30   6      273.25      340.09     32.65 o 
  -1  30   6       14.50       18.52     12.27 o 
   0  30   6       28.18       40.84     13.24 o 
   1  30   6        5.56       19.81     14.72 o 
   2  30   6       47.63       19.25     12.63 o 
   3  30   6       33.57       33.09     13.88 o 
   4  30   6        3.98      -11.63     11.63 o 
   5  30   6      205.55      217.13     21.75 o 
  -6  31   6       75.11       82.06     18.75 o 
  -5  31   6       41.35       87.88     18.23 o 
  -4  31   6      139.61      114.54     24.35 o 
  -3  31   6      647.29      668.88     34.92 o 
  -2  31   6      752.48      774.04     45.56 o 
  -1  31   6      211.82      214.37     18.87 o 
   0  31   6       81.55      104.78     16.26 o 
   1  31   6        4.34        4.68     12.90 o 
   2  31   6       56.52       32.83     13.97 o 
   3  31   6        8.64       15.54     16.50 o 
   4  31   6      331.49      355.95     25.20 o 
  -5  32   6      109.92      134.60     26.82 o 
  -4  32   6       23.64       48.93     19.64 o 
  -3  32   6       27.88       58.02     17.00 o 
  -2  32   6       92.76      117.99     28.36 o 
  -1  32   6       78.90       68.63     23.43 o 
   0  32   6      326.34      330.35     22.69 o 
   1  32   6        8.40       -5.96     12.74 o 
   2  32   6      107.81      112.18     20.12 o 
   3  32   6        5.46      -12.45     12.45 o 
  -4  33   6       27.86       55.20     33.79 o 
  -3  33   6       30.12       47.13     26.25 o 
  -2  33   6      350.63      407.52     51.89 o 
  -1  33   6       86.83       82.77     30.55 o 
   0  33   6       45.90       51.67     14.71 o 
   1  33   6        5.42        2.21     12.79 o 
   2  33   6      185.54      183.11     20.47 o 
  -2  34   6      123.51      163.33     30.02 o 
  -1  34   6       46.48       17.50     17.67 o 
   0  34   6        9.73       10.57     12.50 o 
   1  34   6        0.71       -5.97     17.70 o 
 -13   1   7      106.04      150.52     24.96 o 
 -12   1   7        0.24        3.01     18.29 o 
 -11   1   7      329.23      321.79     20.76 o 
 -10   1   7      727.64      724.84     24.73 o 
  -9   1   7      280.67      248.40     19.77 o 
  -8   1   7      423.62      381.26     17.41 o 
  -7   1   7      322.26      343.11     16.13 o 
  -6   1   7       57.58       56.36      6.84 o 
  -5   1   7       85.98       94.93      7.00 o 
  -4   1   7     1664.03     1748.45     30.77 o 
  -3   1   7     1051.27     1074.06     23.05 o 
  -2   1   7       37.40       41.39      4.34 o 
  -1   1   7       31.76       33.63      4.05 o 
   0   1   7      256.78      216.22      7.78 o 
   1   1   7       69.70       70.42      5.76 o 
   2   1   7     1236.09     1212.58     21.11 o 
   3   1   7       89.49       97.05      7.47 o 
   4   1   7     2028.97     1985.50     29.75 o 
   5   1   7      145.73      144.77     12.46 o 
   6   1   7       71.76       67.34      7.95 o 
   7   1   7      190.60      164.11     10.59 o 
   8   1   7      131.76      154.46     11.87 o 
   9   1   7       65.86       73.01     18.76 o 
  10   1   7      200.10      232.77     28.80 o 
  11   1   7        0.22       -9.10     20.52 o 
 -13   2   7      479.68      501.43     29.47 o 
 -12   2   7      195.79      210.95     23.67 o 
 -11   2   7      962.29     1012.40     30.30 o 
 -10   2   7      365.64      377.99     19.15 o 
  -9   2   7      407.67      390.90     18.40 o 
  -8   2   7      114.59      119.15     11.78 o 
  -7   2   7      465.94      375.46     17.51 o 
  -6   2   7      507.17      540.02     14.62 o 
  -5   2   7      116.03      103.98      7.83 o 
  -4   2   7      491.89      537.41     17.47 o 
  -3   2   7      214.16      197.30     11.05 o 
  -2   2   7      616.40      684.30     13.54 o 
  -1   2   7     1053.33     1043.05     14.73 o 
   0   2   7      988.69     1007.44     15.61 o 
   1   2   7        1.24        5.05      4.01 o 
   2   2   7      432.00      370.60     10.87 o 
   3   2   7     1121.20     1038.25     18.52 o 
   4   2   7     4857.85     4757.40     46.97 o 
   5   2   7      128.51      160.79      9.57 o 
   6   2   7      173.14      208.10     11.69 o 
   7   2   7        0.06       -5.94      5.94 o 
   8   2   7       11.61       21.30      9.65 o 
   9   2   7       51.05       38.11     12.42 o 
  10   2   7      867.01      941.91     46.48 o 
  11   2   7      119.53      119.12     24.83 o 
 -13   3   7       44.25       39.09     16.75 o 
 -12   3   7       56.61       62.22     16.91 o 
 -11   3   7      162.40      152.14     15.15 o 
 -10   3   7       85.10      106.68     14.28 o 
  -9   3   7       70.85       71.31     10.99 o 
  -8   3   7      660.16      605.41     21.03 o 
  -7   3   7     2435.49     2376.35     40.17 o 
  -6   3   7      192.56      185.45      9.86 o 
  -5   3   7       96.14       93.15      7.76 o 
  -4   3   7      518.93      557.10     13.30 o 
  -3   3   7        0.49        9.67      4.71 o 
  -2   3   7      127.14      130.36      7.18 o 
  -1   3   7      470.63      445.35      9.57 o 
   0   3   7      240.19      276.35      8.47 o 
   1   3   7      900.77      898.33     15.72 o 
   2   3   7      148.49      164.46      8.14 o 
   3   3   7      489.23      501.82     14.59 o 
   4   3   7       24.04       34.31      6.56 o 
   5   3   7     2556.98     2474.01     33.29 o 
   6   3   7       74.95       61.52      7.70 o 
   7   3   7      218.38      178.86     11.93 o 
   8   3   7       28.46       34.84     10.00 o 
   9   3   7       65.02       65.40     11.95 o 
  10   3   7        9.45       11.71     14.43 o 
  11   3   7      408.02      432.00     36.51 o 
 -12   4   7       21.53        6.22     13.20 o 
 -11   4   7       23.02       39.33     11.25 o 
 -10   4   7      242.52      265.59     17.03 o 
  -9   4   7        4.04        9.42      8.49 o 
  -8   4   7        6.16       16.81      7.69 o 
  -7   4   7       34.73       24.65      6.81 o 
  -6   4   7      363.54      364.00     16.94 o 
  -5   4   7     1840.93     1836.90     26.99 o 
  -4   4   7      350.34      362.54     11.70 o 
  -3   4   7      147.20      175.95      8.41 o 
  -2   4   7      504.88      531.69     13.08 o 
  -1   4   7        0.45       -0.46      3.24 o 
   0   4   7      224.96      204.07      7.81 o 
   1   4   7      969.17     1021.27     16.90 o 
   2   4   7      721.33      758.30     22.04 o 
   3   4   7      109.16      126.71      7.86 o 
   4   4   7       68.96       71.50     11.50 o 
   5   4   7        5.82       29.42      6.57 o 
   6   4   7       83.76       98.97      8.50 o 
   7   4   7      113.55      105.29     11.39 o 
   8   4   7        0.35        0.73      7.51 o 
   9   4   7      192.10      224.40     19.50 o 
  10   4   7        2.79        3.02     13.23 o 
 -12   5   7      243.03      249.03     22.06 o 
 -11   5   7       59.17       37.25     14.02 o 
 -10   5   7       79.00       85.57     12.25 o 
  -9   5   7      268.61      228.43     15.31 o 
  -8   5   7       61.61       64.42     10.89 o 
  -7   5   7     1023.12     1040.91     33.25 o 
  -6   5   7      119.86      117.42     16.07 o 
  -5   5   7      278.99      261.27     11.41 o 
  -4   5   7      232.06      215.83     11.12 o 
  -3   5   7     1074.20     1082.73     19.32 o 
  -2   5   7      748.27      750.28     20.96 o 
  -1   5   7       33.56       51.42      4.81 o 
   0   5   7     1729.07     1892.41     24.91 o 
   1   5   7      319.06      293.08     10.21 o 
   2   5   7        5.72        1.94      5.49 o 
   3   5   7      171.18      158.34      8.82 o 
   4   5   7      564.62      540.54     15.96 o 
   5   5   7     6990.30     6563.79     60.03 o 
   6   5   7       16.81       25.79      7.07 o 
   7   5   7      354.67      339.05     17.94 o 
   8   5   7      277.73      280.87     25.25 o 
   9   5   7       70.00       98.20     13.59 o 
  10   5   7      195.67      197.67     50.38 o 
 -12   6   7        3.07      -10.75     10.75 o 
 -11   6   7      164.32      180.64     19.54 o 
 -10   6   7        1.52       -0.84      8.53 o 
  -9   6   7       51.59       46.55     10.18 o 
  -8   6   7       10.10        2.02      7.75 o 
  -7   6   7     1721.51     1483.88     27.59 o 
  -6   6   7        0.14        7.50      6.28 o 
  -5   6   7        2.79       -5.40      5.40 o 
  -4   6   7     1304.39     1276.07     22.17 o 
  -3   6   7      805.64      830.84     17.22 o 
  -2   6   7     4641.29     4697.85     48.18 o 
  -1   6   7     1792.68     1800.50     22.04 o 
   0   6   7        4.97        2.22      6.93 o 
   1   6   7       96.33      108.75      6.83 o 
   2   6   7        9.01       13.10      4.81 o 
   3   6   7     1489.54     1509.13     24.07 o 
   4   6   7      560.85      544.96     17.00 o 
   5   6   7      149.02      146.60     10.86 o 
   6   6   7       15.69       22.81      6.81 o 
   7   6   7       24.43       34.60      9.58 o 
   8   6   7       20.70       15.35      9.58 o 
   9   6   7      124.50      161.21     20.29 o 
  10   6   7       82.70      106.35     17.16 o 
 -12   7   7       76.99       84.02     17.12 o 
 -11   7   7       35.51       41.65     13.53 o 
 -10   7   7      415.21      449.26     21.60 o 
  -9   7   7        0.00       -3.54      7.97 o 
  -8   7   7      465.79      468.87     22.12 o 
  -7   7   7      907.56      915.63     21.15 o 
  -6   7   7      696.49      725.95     18.41 o 
  -5   7   7      543.84      545.08     15.51 o 
  -4   7   7     2066.40     1910.45     28.18 o 
  -3   7   7     3004.82     2992.19     36.24 o 
  -2   7   7        7.20       15.31      6.98 o 
  -1   7   7       14.94       16.52      4.50 o 
   0   7   7      660.79      714.38     13.94 o 
   1   7   7       65.74       66.56      6.09 o 
   2   7   7     2030.00     1898.26     24.95 o 
   3   7   7        8.22       12.86      5.85 o 
   4   7   7     3207.05     3113.89     35.24 o 
   5   7   7       24.82       16.52      5.58 o 
   6   7   7      191.26      187.86     11.55 o 
   7   7   7       65.47       70.92     11.12 o 
   8   7   7      357.16      340.53     19.71 o 
   9   7   7      289.37      259.72     18.66 o 
  10   7   7        0.63        5.94     15.09 o 
 -12   8   7        1.68       -7.67     23.71 o 
 -11   8   7        1.08       -5.24     12.04 o 
 -10   8   7        0.03       -6.09      9.74 o 
  -9   8   7       46.43       55.59     10.59 o 
  -8   8   7        8.20        9.74      9.22 o 
  -7   8   7     1617.19     1502.34     27.60 o 
  -6   8   7       76.72       73.24      8.58 o 
  -5   8   7      426.99      413.78     14.27 o 
  -4   8   7        2.44       -5.12      5.33 o 
  -3   8   7     1400.29     1427.22     27.19 o 
  -2   8   7        0.01       -2.59      4.47 o 
  -1   8   7     1888.53     1880.57     23.61 o 
   0   8   7      885.67      983.68     16.88 o 
   1   8   7       12.38        5.02      5.58 o 
   2   8   7      112.97      137.28      7.75 o 
   3   8   7     5422.58     5152.36     48.51 o 
   4   8   7      214.98      214.79      9.80 o 
   5   8   7     2186.56     2115.23     32.92 o 
   6   8   7       21.81       23.01      8.51 o 
   7   8   7       27.98       14.74      8.42 o 
   8   8   7        3.88        4.50      9.04 o 
   9   8   7      130.32      132.20     15.53 o 
  10   8   7      171.39      194.69     19.60 o 
 -12   9   7      434.15      438.50     27.70 o 
 -11   9   7      121.27      128.57     17.74 o 
 -10   9   7        1.07       -8.07      9.90 o 
  -9   9   7        6.17        1.06      9.85 o 
  -8   9   7      743.66      664.52     19.29 o 
  -7   9   7      477.81      548.95     17.33 o 
  -6   9   7       29.25       24.68      6.87 o 
  -5   9   7      643.98      587.12     20.57 o 
  -4   9   7      162.59      170.23      7.55 o 
  -3   9   7      258.09      267.04      9.18 o 
  -2   9   7     2190.01     2100.13     25.37 o 
  -1   9   7      423.11      421.92     11.48 o 
   0   9   7     4680.17     4592.41     43.50 o 
   1   9   7      325.13      284.94     13.22 o 
   2   9   7       90.97       85.07      6.95 o 
   3   9   7      213.50      218.38      9.57 o 
   4   9   7      272.66      250.04     10.27 o 
   5   9   7      442.66      468.88     15.70 o 
   6   9   7       30.42       28.90      9.43 o 
   7   9   7       68.46       56.43     11.35 o 
   8   9   7        6.90       18.27      9.46 o 
   9   9   7        4.72        3.10      9.93 o 
  10   9   7      596.89      644.49     28.27 o 
 -12  10   7       48.79       56.52     19.14 o 
 -11  10   7       22.63       14.07     11.92 o 
 -10  10   7        7.32       10.22     10.43 o 
  -9  10   7        8.76       18.70      8.75 o 
  -8  10   7       17.08       16.32      7.50 o 
  -7  10   7      710.13      625.96     18.57 o 
  -6  10   7      369.05      331.35     14.04 o 
  -5  10   7      382.70      393.40     14.44 o 
  -4  10   7      328.10      354.80     10.60 o 
  -3  10   7      647.38      700.92     16.20 o 
  -2  10   7     6173.74     6285.30     54.56 o 
  -1  10   7      472.05      417.53     12.59 o 
   0  10   7     1119.17     1069.36     20.93 o 
   1  10   7      631.91      588.31     13.67 o 
   2  10   7      271.14      300.26     11.10 o 
   3  10   7       36.73       42.64      6.21 o 
   4  10   7      961.98      900.90     20.96 o 
   5  10   7      333.59      359.40     17.83 o 
   6  10   7        5.25       -1.11      8.16 o 
   7  10   7        5.86       11.45      9.41 o 
   8  10   7       14.71       17.74      9.86 o 
   9  10   7       47.38       47.68     12.13 o 
  10  10   7        2.86       19.96     12.04 o 
 -12  11   7       30.67      -11.65     15.34 o 
 -11  11   7        0.18      -10.66     10.66 o 
 -10  11   7       57.75       37.45     12.51 o 
  -9  11   7      338.74      332.75     18.22 o 
  -8  11   7       41.85       23.94      7.89 o 
  -7  11   7      537.29      475.01     16.83 o 
  -6  11   7       73.81       75.42      9.00 o 
  -5  11   7        0.21       -1.59      6.03 o 
  -4  11   7        2.42       10.24      6.30 o 
  -3  11   7     3249.51     3233.86     59.45 o 
  -2  11   7       28.73       29.30      6.06 o 
  -1  11   7        1.05       -4.41      5.23 o 
   0  11   7      333.20      365.06     11.35 o 
   1  11   7      110.07      112.48      7.48 o 
   2  11   7       38.03       29.63      5.51 o 
   3  11   7        0.21        1.99      4.77 o 
   4  11   7      704.66      717.14     18.85 o 
   5  11   7       77.26       65.15     10.34 o 
   6  11   7        2.15       -7.23      7.23 o 
   7  11   7      148.20      118.22     14.00 o 
   8  11   7       49.23       44.05     18.90 o 
   9  11   7       36.91       60.03     12.94 o 
  10  11   7       28.88       24.90     12.59 o 
 -12  12   7       66.55       74.80     21.12 o 
 -11  12   7        0.00        3.47     15.63 o 
 -10  12   7        8.87       -6.18     14.97 o 
  -9  12   7      263.90      273.89     20.13 o 
  -8  12   7      121.25      118.88     11.02 o 
  -7  12   7       80.10       67.71      9.43 o 
  -6  12   7       30.21       36.77      7.95 o 
  -5  12   7        0.01        5.20      6.56 o 
  -4  12   7        3.29       -3.58      4.97 o 
  -3  12   7      793.67      790.61     16.42 o 
  -2  12   7     1605.12     1545.45     27.70 o 
  -1  12   7        0.13       11.03      6.34 o 
   0  12   7      998.39     1003.30     18.18 o 
   1  12   7       35.31       36.46      5.95 o 
   2  12   7      944.99      974.29     21.39 o 
   3  12   7     1329.35     1329.28     25.14 o 
   4  12   7       49.83       50.50      9.29 o 
   5  12   7      279.48      245.87     15.85 o 
   6  12   7        1.57       14.56      8.02 o 
   7  12   7       30.26       20.41      9.95 o 
   8  12   7        9.65       26.47     10.77 o 
   9  12   7       25.70       40.18     12.30 o 
  10  12   7      109.34      139.01     17.71 o 
 -12  13   7        0.01       -5.20     17.50 o 
 -11  13   7        9.60        0.44     15.72 o 
 -10  13   7       21.13       27.20     12.10 o 
  -9  13   7       65.98       45.97     12.06 o 
  -8  13   7        5.22       11.90      7.68 o 
  -7  13   7      130.04      162.37     11.80 o 
  -6  13   7       23.33       -2.29      6.92 o 
  -5  13   7      612.19      538.76     17.02 o 
  -4  13   7     1303.71     1222.37     20.82 o 
  -3  13   7        4.36        0.79      5.44 o 
  -2  13   7       20.43       27.42      6.21 o 
  -1  13   7     2456.58     2448.33     30.17 o 
   0  13   7      634.89      635.26     16.49 o 
   1  13   7      243.94      248.16     10.65 o 
   2  13   7       29.13       28.72      5.50 o 
   3  13   7      218.46      222.52     11.80 o 
   4  13   7       38.44       37.92      9.20 o 
   5  13   7      412.90      434.19     19.76 o 
   6  13   7      165.39      158.58     17.47 o 
   7  13   7        0.08       14.61      9.10 o 
   8  13   7       52.55       50.78     12.51 o 
   9  13   7       51.76       67.23     13.79 o 
  10  13   7      902.69      890.46     33.23 o 
 -11  14   7       14.25        4.26     15.29 o 
 -10  14   7       41.79       52.52     13.85 o 
  -9  14   7        3.22       -0.51     10.68 o 
  -8  14   7       61.28       75.63     12.47 o 
  -7  14   7       25.09       23.14      7.92 o 
  -6  14   7      132.10       94.27     10.15 o 
  -5  14   7       26.86       29.94      7.53 o 
  -4  14   7       48.77       63.42      7.52 o 
  -3  14   7       14.28       15.30      6.15 o 
  -2  14   7      519.69      502.95     14.01 o 
  -1  14   7      247.66      260.03     11.02 o 
   0  14   7       85.27      116.65     12.82 o 
   1  14   7        4.63       10.88      5.58 o 
   2  14   7        7.95        2.46      5.90 o 
   3  14   7      918.39      762.69     19.39 o 
   4  14   7      777.03      740.78     24.06 o 
   5  14   7      195.68      232.28     16.13 o 
   6  14   7      579.51      511.10     22.44 o 
   7  14   7      123.48      114.85     14.25 o 
   8  14   7       18.66       15.01     10.29 o 
   9  14   7       16.58       37.50     11.97 o 
 -11  15   7        5.98       -3.70     14.49 o 
 -10  15   7       80.14       86.37     32.58 o 
  -9  15   7        2.79       -9.01      9.01 o 
  -8  15   7      628.24      631.01     23.55 o 
  -7  15   7       32.68       27.51      8.53 o 
  -6  15   7       86.94       77.20      9.75 o 
  -5  15   7      216.99      221.32     12.57 o 
  -4  15   7        1.72        0.93      5.76 o 
  -3  15   7     1078.17     1048.78     20.07 o 
  -2  15   7      157.70      173.52      9.66 o 
  -1  15   7     1204.66     1184.98     20.87 o 
   0  15   7       84.71       86.94      7.75 o 
   1  15   7      188.78      193.75      9.51 o 
   2  15   7       58.24       63.81     12.60 o 
   3  15   7      454.97      438.64     20.48 o 
   4  15   7        7.09        6.47      7.81 o 
   5  15   7       24.70       32.42      9.76 o 
   6  15   7      157.04      173.94     15.83 o 
   7  15   7        8.22        0.29      9.31 o 
   8  15   7       11.36       41.86     11.62 o 
   9  15   7       82.03       88.58     15.14 o 
 -11  16   7        0.03       11.95     17.05 o 
 -10  16   7        3.73      -13.62     14.06 o 
  -9  16   7        1.94       -2.69     10.02 o 
  -8  16   7      211.66      199.49     15.83 o 
  -7  16   7       63.32       57.71      9.58 o 
  -6  16   7     1219.98     1152.14     25.62 o 
  -5  16   7      402.37      383.38     15.43 o 
  -4  16   7      111.44      122.16      9.08 o 
  -3  16   7     1331.85     1300.60     24.69 o 
  -2  16   7      645.95      585.35     15.42 o 
  -1  16   7      598.25      537.70     26.22 o 
   0  16   7        4.07        1.54      5.54 o 
   1  16   7       16.15       10.56      5.57 o 
   2  16   7      386.88      385.05     20.08 o 
   3  16   7      475.71      476.62     24.30 o 
   4  16   7      316.94      229.70     16.11 o 
   5  16   7      271.00      223.99     16.53 o 
   6  16   7       10.18       17.67      9.94 o 
   7  16   7       40.81       34.22     13.59 o 
   8  16   7      101.99      106.45     15.28 o 
   9  16   7       64.54       40.90     13.44 o 
 -11  17   7        4.12       15.69     24.44 o 
 -10  17   7        1.21       19.02     15.77 o 
  -9  17   7      277.55      257.32     18.25 o 
  -8  17   7       24.84       17.29     10.25 o 
  -7  17   7       11.10       13.43      8.00 o 
  -6  17   7      103.88      117.81     11.12 o 
  -5  17   7      672.98      679.02     19.89 o 
  -4  17   7       43.28       49.67      8.14 o 
  -3  17   7      326.70      289.94     12.15 o 
  -2  17   7      142.33      148.30      9.67 o 
  -1  17   7       72.51       60.57      8.50 o 
   0  17   7      257.09      232.44     11.65 o 
   1  17   7      429.44      435.04     18.10 o 
   2  17   7      289.53      305.19     18.03 o 
   3  17   7        6.27        7.20      7.86 o 
   4  17   7      106.39      117.82     17.07 o 
   5  17   7      991.80      913.72     38.36 o 
   6  17   7       28.88       58.21     12.04 o 
   7  17   7       71.56       93.44     14.37 o 
   8  17   7       21.81        8.74     15.68 o 
   9  17   7       18.74       39.09     19.25 o 
 -11  18   7        1.11       -7.57     14.92 o 
 -10  18   7       71.68       51.66     47.07 o 
  -9  18   7       98.77       81.20     16.81 o 
  -8  18   7       85.82       88.65     13.25 o 
  -7  18   7        0.09       -5.84     15.62 o 
  -6  18   7      103.66       81.49     10.29 o 
  -5  18   7       77.00       88.45     10.31 o 
  -4  18   7       22.91       16.04      6.83 o 
  -3  18   7        8.77        4.62      6.01 o 
  -2  18   7      474.46      442.09     14.21 o 
  -1  18   7        0.59       -1.98      6.93 o 
   0  18   7     1210.24     1244.40     23.93 o 
   1  18   7      675.99      723.58     20.10 o 
   2  18   7      159.04      140.79     13.74 o 
   3  18   7        2.69        5.90      8.33 o 
   4  18   7      373.94      313.59     18.51 o 
   5  18   7        6.37        2.87     10.02 o 
   6  18   7      115.53      121.73     15.12 o 
   7  18   7       25.57       21.25     12.37 o 
   8  18   7       35.84       39.74     13.06 o 
   9  18   7        1.56       -4.08     11.35 o 
 -10  19   7        1.54       -5.35     14.93 o 
  -9  19   7       37.14       56.11     17.78 o 
  -8  19   7       62.91       51.85     11.84 o 
  -7  19   7       13.62       12.56     10.15 o 
  -6  19   7        5.61       -7.10      7.10 o 
  -5  19   7        3.41       -7.60      7.60 o 
  -4  19   7      214.72      220.27     11.55 o 
  -3  19   7      224.24      224.80     11.50 o 
  -2  19   7      304.57      305.09     13.59 o 
  -1  19   7      937.72      958.50     20.04 o 
   0  19   7      523.36      515.02     15.20 o 
   1  19   7      393.83      380.70     15.89 o 
   2  19   7       19.60       44.56     10.44 o 
   3  19   7       42.79       40.48     10.48 o 
   4  19   7       46.93       28.87     10.12 o 
   5  19   7       16.80       17.33      9.99 o 
   6  19   7        9.71       14.47     10.30 o 
   7  19   7       18.45       15.12     11.20 o 
   8  19   7      156.56      157.38     26.74 o 
 -10  20   7       10.59        7.53     17.50 o 
  -9  20   7      144.86      158.62     21.11 o 
  -8  20   7      158.46      151.61     19.50 o 
  -7  20   7      294.06      276.54     19.77 o 
  -6  20   7       28.15       13.87      8.30 o 
  -5  20   7        7.27        7.65      7.45 o 
  -4  20   7      401.94      415.03     14.89 o 
  -3  20   7       13.79       25.22      7.78 o 
  -2  20   7      341.33      355.35     14.84 o 
  -1  20   7      460.29      400.03     14.18 o 
   0  20   7      541.69      507.95     18.02 o 
   1  20   7     1071.98      943.06     29.99 o 
   2  20   7      242.45      202.88     15.71 o 
   3  20   7        0.13        3.30      8.79 o 
   4  20   7       91.38      102.30     13.84 o 
   5  20   7       63.51       60.64     12.53 o 
   6  20   7      102.87      110.36     14.75 o 
   7  20   7      250.89      250.64     22.01 o 
   8  20   7       81.73       72.10     14.87 o 
 -10  21   7      294.04      290.92     32.00 o 
  -9  21   7       22.22       16.76     13.87 o 
  -8  21   7        5.49      -12.17     14.25 o 
  -7  21   7        0.37       -8.85      8.85 o 
  -6  21   7       15.27       24.09      9.82 o 
  -5  21   7      211.67      187.05     12.99 o 
  -4  21   7       38.41       29.68      8.45 o 
  -3  21   7       38.47       50.32      8.00 o 
  -2  21   7      138.20      152.76     11.38 o 
  -1  21   7      600.12      573.04     16.58 o 
   0  21   7       54.33       39.41      9.35 o 
   1  21   7      125.24      115.72     13.63 o 
   2  21   7       62.74       60.63     15.07 o 
   3  21   7      805.15      804.90     33.01 o 
   4  21   7      309.13      295.13     19.86 o 
   5  21   7        0.47       -5.69      9.45 o 
   6  21   7      366.14      406.33     28.99 o 
   7  21   7       11.19       10.63     12.72 o 
   8  21   7      380.74      400.38     25.72 o 
 -10  22   7        0.60        8.00     19.61 o 
  -9  22   7       27.51       17.43     15.32 o 
  -8  22   7        1.31       -3.90     17.27 o 
  -7  22   7       83.45       92.09     13.85 o 
  -6  22   7       13.85       -4.37      9.24 o 
  -5  22   7       54.94       69.83      9.92 o 
  -4  22   7       32.91       38.11     10.45 o 
  -3  22   7      392.29      385.18     14.70 o 
  -2  22   7        0.01        8.41      7.07 o 
  -1  22   7       57.26       57.02      9.70 o 
   0  22   7       64.92       67.64     10.20 o 
   1  22   7       61.67       65.88     12.15 o 
   2  22   7       22.61       34.54     15.02 o 
   3  22   7       16.84       -0.01      8.31 o 
   4  22   7        0.82      -10.71     12.41 o 
   5  22   7        0.20       -1.64      9.56 o 
   6  22   7        6.12       29.14     11.91 o 
   7  22   7        6.00       -4.85     10.37 o 
   8  22   7       10.97       24.81     12.99 o 
  -9  23   7        0.02      -14.25     14.25 o 
  -8  23   7      101.93       78.97     17.76 o 
  -7  23   7       94.25      131.77     18.60 o 
  -6  23   7        0.34       12.77      9.49 o 
  -5  23   7      389.40      396.48     20.01 o 
  -4  23   7      762.39      769.89     21.84 o 
  -3  23   7      176.60      189.86     11.67 o 
  -2  23   7       30.23       31.47      8.30 o 
  -1  23   7       71.25       51.87     10.92 o 
   0  23   7       18.71       22.53      8.93 o 
   1  23   7        0.14       -6.06      9.25 o 
   2  23   7       23.10       17.78     15.06 o 
   3  23   7      114.21      138.00     15.73 o 
   4  23   7      113.69      121.84     15.36 o 
   5  23   7        3.79       -8.39     10.17 o 
   6  23   7      133.83      147.35     17.58 o 
   7  23   7      733.33      811.94     45.64 o 
  -9  24   7      712.43      745.88     37.70 o 
  -8  24   7        0.00        1.01     13.04 o 
  -7  24   7        1.18        9.59     12.50 o 
  -6  24   7       83.51       84.51     14.10 o 
  -5  24   7      218.95      212.57     16.68 o 
  -4  24   7        5.21        4.92      7.74 o 
  -3  24   7        7.72       10.26      6.98 o 
  -2  24   7        0.69       -1.00      7.07 o 
  -1  24   7        5.94       16.33      8.54 o 
   0  24   7       14.74      -10.74     11.50 o 
   1  24   7        0.76       17.70     10.49 o 
   2  24   7       28.93       41.03     13.67 o 
   3  24   7       44.54       36.37     12.16 o 
   4  24   7       37.05       25.09     11.93 o 
   5  24   7        1.57       -6.90     10.53 o 
   6  24   7       33.87       38.63     13.12 o 
   7  24   7      170.11      195.88     20.35 o 
  -9  25   7       24.49        6.50     15.19 o 
  -8  25   7      256.97      296.30     45.52 o 
  -7  25   7        5.14       12.64     12.79 o 
  -6  25   7       11.33       -4.96     11.23 o 
  -5  25   7        4.91        7.36      9.41 o 
  -4  25   7      205.95      258.51     17.19 o 
  -3  25   7       50.56       50.48      8.72 o 
  -2  25   7        3.51       -3.73      8.77 o 
  -1  25   7      748.60      700.24     22.19 o 
   0  25   7       34.20       42.63     11.77 o 
   1  25   7      181.98      157.14     16.41 o 
   2  25   7        9.66       -2.22     11.84 o 
   3  25   7        0.70        2.20     14.54 o 
   4  25   7      209.67      214.86     19.08 o 
   5  25   7        0.18       13.35     11.75 o 
   6  25   7       55.15       49.41     14.28 o 
   7  25   7        1.81       -5.90     12.52 o 
  -8  26   7        4.80       14.83     13.96 o 
  -7  26   7      168.04      164.70     28.88 o 
  -6  26   7        0.22       10.22     13.07 o 
  -5  26   7       55.98       57.92     12.35 o 
  -4  26   7        1.88        9.69      9.73 o 
  -3  26   7       13.16       18.52      8.01 o 
  -2  26   7        2.89       -7.14     13.24 o 
  -1  26   7       55.70       57.42     10.75 o 
   0  26   7      443.44      410.94     45.20 o 
   1  26   7      268.85      275.12     19.96 o 
   2  26   7       68.02       32.65     12.77 o 
   3  26   7       78.68      103.44     15.45 o 
   4  26   7       32.98       29.54     12.83 o 
   5  26   7      688.93      761.96     31.24 o 
   6  26   7      162.60      203.19     22.38 o 
  -8  27   7      141.40      157.25     23.11 o 
  -7  27   7      335.77      440.71     34.65 o 
  -6  27   7      261.85      290.03     24.56 o 
  -5  27   7       82.37       71.84     15.98 o 
  -4  27   7       68.80       55.65     12.39 o 
  -3  27   7      495.00      507.63     22.04 o 
  -2  27   7       11.06       10.90     10.21 o 
  -1  27   7        1.64       12.10     10.97 o 
   0  27   7        1.91       20.31     13.59 o 
   1  27   7       41.64       64.03     13.87 o 
   2  27   7        0.29      -10.03     10.03 o 
   3  27   7      448.40      518.07     26.50 o 
   4  27   7       51.34       21.48     12.89 o 
   5  27   7      178.01      223.03     21.23 o 
   6  27   7       11.85        7.84     12.51 o 
  -7  28   7      123.20      124.98     20.52 o 
  -6  28   7        0.04       -6.60     11.98 o 
  -5  28   7       12.37        5.41     12.87 o 
  -4  28   7      109.84      152.80     15.71 o 
  -3  28   7      175.77      161.02     18.74 o 
  -2  28   7       43.90       73.41     13.32 o 
  -1  28   7      217.95      185.76     17.54 o 
   0  28   7      140.19      132.52     16.32 o 
   1  28   7      111.51      112.09     16.51 o 
   2  28   7       34.79       41.34     13.68 o 
   3  28   7        9.71      -11.78     11.78 o 
   4  28   7        0.00       -4.85     12.43 o 
   5  28   7       36.00       22.01     14.24 o 
  -6  29   7       63.52       65.47     18.70 o 
  -5  29   7      138.99      178.74     21.16 o 
  -4  29   7       11.33       20.67     17.06 o 
  -3  29   7       25.11       45.00     14.20 o 
  -2  29   7       23.23       50.20     16.58 o 
  -1  29   7      138.97      185.01     18.57 o 
   0  29   7        4.25      -10.55     10.55 o 
   1  29   7       16.63       18.36     12.47 o 
   2  29   7      202.00      232.53     20.55 o 
   3  29   7      115.71      156.15     19.34 o 
   4  29   7        4.13      -12.01     12.01 o 
   5  29   7      395.27      405.65     26.95 o 
  -6  30   7      220.47      267.27     30.16 o 
  -5  30   7      161.22      216.49     22.64 o 
  -4  30   7        0.00       -5.37     18.71 o 
  -3  30   7        3.86       20.27     13.36 o 
  -2  30   7        5.59       14.99     11.48 o 
  -1  30   7       24.89       16.44     12.41 o 
   0  30   7       22.04        9.24     13.62 o 
   1  30   7      186.00      198.13     19.59 o 
   2  30   7       35.26       41.63     18.81 o 
   3  30   7        1.02        5.77     15.59 o 
   4  30   7      149.20      161.05     19.68 o 
  -5  31   7        2.05        7.24     18.07 o 
  -4  31   7       50.00       53.75     19.87 o 
  -3  31   7        0.54       -5.14     16.53 o 
  -2  31   7      193.47      244.20     28.70 o 
  -1  31   7        9.66       25.81     13.08 o 
   0  31   7       26.40       52.00     14.78 o 
   1  31   7       72.01       64.36     15.62 o 
   2  31   7       98.11       78.07     16.39 o 
   3  31   7       19.96        3.79     13.12 o 
  -4  32   7        0.40       10.30     18.63 o 
  -3  32   7      233.85      283.60     50.08 o 
  -2  32   7        0.80       12.93     21.42 o 
  -1  32   7       74.82      102.19     16.94 o 
   0  32   7        0.05       11.92     12.78 o 
   1  32   7      110.92       90.42     17.26 o 
   2  32   7      104.59       92.47     22.25 o 
  -2  33   7       46.16       35.60     31.38 o 
  -1  33   7      206.29      271.43     32.99 o 
   0  33   7       65.16       76.07     19.78 o 
 -12   0   8       79.54      111.99     22.37 o 
 -11   0   8      428.29      470.39     32.35 o 
 -10   0   8      176.03      177.27     21.97 o 
  -9   0   8       95.08      131.77     28.96 o 
  -8   0   8      221.89      264.41     35.90 o 
  -7   0   8     1298.30     1214.31     47.97 o 
  -6   0   8      210.53      196.71     19.14 o 
  -5   0   8      165.96      205.76     42.54 o 
  -4   0   8     1543.53     1342.36     50.08 o 
  -3   0   8      256.09      229.10     18.29 o 
  -2   0   8     1342.83     1262.11     37.00 o 
  -1   0   8      657.13      692.63     31.31 o 
   0   0   8      466.83      386.53     14.78 o 
   1   0   8      830.75      845.35     22.62 o 
   2   0   8       93.18       83.54     11.88 o 
   3   0   8      378.91      354.49     17.52 o 
   4   0   8      643.30      648.62     23.10 o 
   5   0   8     1414.42     1279.63     32.62 o 
   6   0   8     1419.36     1408.02     36.48 o 
   7   0   8      234.10      269.76     18.50 o 
   8   0   8      830.06      892.50     53.70 o 
   9   0   8      101.69      154.47     34.39 o 
  10   0   8       34.37       70.60     30.77 o 
 -12   1   8        2.51        0.58     11.31 o 
 -11   1   8       11.41       31.22     18.03 o 
 -10   1   8      203.20      198.68     15.99 o 
  -9   1   8       32.26       28.90      9.75 o 
  -8   1   8      885.39      847.41     25.33 o 
  -7   1   8      149.63      143.14     12.55 o 
  -6   1   8       16.70        4.64      7.29 o 
  -5   1   8      914.42      905.05     23.86 o 
  -4   1   8        3.99       31.63      7.59 o 
  -3   1   8      242.69      209.41     15.25 o 
  -2   1   8       81.73       89.20      8.68 o 
  -1   1   8       15.09       16.61      4.98 o 
   0   1   8     1619.64     1531.68     20.85 o 
   1   1   8     3009.70     2940.31     32.36 o 
   2   1   8      213.38      163.10      9.02 o 
   3   1   8      247.78      237.45     10.60 o 
   4   1   8      145.30      146.38     10.08 o 
   5   1   8     1632.02     1577.26     25.70 o 
   6   1   8      300.09      312.43     13.17 o 
   7   1   8       32.90       40.22      9.01 o 
   8   1   8      124.24      118.17     15.44 o 
   9   1   8      123.63      157.09     24.31 o 
  10   1   8      268.19      447.72     51.89 o 
 -12   2   8       44.83       44.77     12.51 o 
 -11   2   8      438.20      461.67     22.70 o 
 -10   2   8       60.08       61.88     11.86 o 
  -9   2   8        1.87       10.81      8.95 o 
  -8   2   8       13.28        9.63      8.32 o 
  -7   2   8      165.94      185.91     18.46 o 
  -6   2   8        9.77       12.73      7.59 o 
  -5   2   8      320.38      308.68     15.22 o 
  -4   2   8     1447.41     1503.20     30.27 o 
  -3   2   8       24.85       22.19     10.28 o 
  -2   2   8      947.53      942.97     17.05 o 
  -1   2   8      135.33      135.25      6.31 o 
   0   2   8       68.85       71.57      6.01 o 
   1   2   8       40.56       39.90      5.62 o 
   2   2   8      171.08      177.75      8.88 o 
   3   2   8        6.73        7.02      6.79 o 
   4   2   8     3504.28     3246.22     41.40 o 
   5   2   8      817.60      842.97     18.76 o 
   6   2   8        8.15        1.99      6.39 o 
   7   2   8      168.08      191.11     12.82 o 
   8   2   8       13.84        6.53      9.24 o 
   9   2   8      280.73      267.31     41.03 o 
  10   2   8        0.11       26.98     33.19 o 
 -12   3   8       88.74       88.19     17.15 o 
 -11   3   8        0.18       11.73     17.07 o 
 -10   3   8      129.56      133.61     14.24 o 
  -9   3   8      695.00      660.63     32.92 o 
  -8   3   8      317.56      319.30     17.10 o 
  -7   3   8       13.76       19.66      7.76 o 
  -6   3   8      439.94      424.69     17.61 o 
  -5   3   8     1569.81     1514.55     31.04 o 
  -4   3   8      159.37      159.01     11.78 o 
  -3   3   8      573.20      548.09     12.64 o 
  -2   3   8       65.84       89.36      6.99 o 
  -1   3   8        0.87        5.77      3.45 o 
   0   3   8       28.98       21.65      4.64 o 
   1   3   8      260.24      258.21     11.18 o 
   2   3   8      199.88      190.31      9.13 o 
   3   3   8      367.51      347.04     12.14 o 
   4   3   8      347.34      353.63     15.20 o 
   5   3   8      324.34      319.54     13.45 o 
   6   3   8      914.19      906.35     20.17 o 
   7   3   8        4.60       18.39      7.70 o 
   8   3   8      126.75      138.99     16.76 o 
   9   3   8       21.25       20.91     15.63 o 
  10   3   8      211.82      270.80     46.16 o 
 -12   4   8        1.15       -8.60     11.94 o 
 -11   4   8        1.20       -2.66     16.71 o 
 -10   4   8      441.89      447.76     21.32 o 
  -9   4   8      152.01      169.45     14.48 o 
  -8   4   8       66.93       66.76     10.31 o 
  -7   4   8        2.33        0.60      7.23 o 
  -6   4   8      164.97      150.88     16.11 o 
  -5   4   8        1.38       -4.20      6.52 o 
  -4   4   8      707.63      753.32     24.59 o 
  -3   4   8       82.89       83.78      8.10 o 
  -2   4   8       44.71       61.60     10.81 o 
  -1   4   8        1.86       -0.28      3.63 o 
   0   4   8      123.87      126.16      7.07 o 
   1   4   8     1432.58     1376.60     20.89 o 
   2   4   8       46.27       66.77      6.65 o 
   3   4   8      142.83      135.74     14.06 o 
   4   4   8      637.13      584.98     15.34 o 
   5   4   8       44.17       31.78      6.97 o 
   6   4   8      713.33      717.92     22.46 o 
   7   4   8       93.79       67.80     11.48 o 
   8   4   8        0.08       -5.18      8.70 o 
   9   4   8       42.80       68.77     14.85 o 
  10   4   8       56.35       86.31     22.03 o 
 -12   5   8        0.11       -6.02     14.79 o 
 -11   5   8       11.36       28.64     11.13 o 
 -10   5   8        1.24        7.96      9.43 o 
  -9   5   8       47.39       65.16     11.29 o 
  -8   5   8       70.16       50.96     10.16 o 
  -7   5   8       89.81      101.50     11.19 o 
  -6   5   8       81.69       77.64     10.71 o 
  -5   5   8        1.50        4.05      7.20 o 
  -4   5   8      149.60      145.35     10.14 o 
  -3   5   8      117.40      128.16      8.53 o 
  -2   5   8        0.28        0.09      5.10 o 
  -1   5   8      187.34      207.53      9.04 o 
   0   5   8      109.05       99.58      6.65 o 
   1   5   8      230.63      258.65      9.93 o 
   2   5   8     1164.05     1103.78     19.37 o 
   3   5   8      491.92      438.73     13.27 o 
   4   5   8      149.97      146.88      9.15 o 
   5   5   8      636.92      609.72     17.05 o 
   6   5   8       20.60       13.47      6.92 o 
   7   5   8      450.40      423.68     31.27 o 
   8   5   8      165.60      163.13     17.94 o 
   9   5   8      269.93      285.76     19.70 o 
  10   5   8       73.16       79.42     21.56 o 
 -12   6   8        6.70        1.01     12.54 o 
 -11   6   8       16.50       29.50     13.18 o 
 -10   6   8      349.09      378.00     20.16 o 
  -9   6   8        1.12        0.92      8.16 o 
  -8   6   8       28.44       33.36      9.52 o 
  -7   6   8      114.85      127.67     12.36 o 
  -6   6   8      269.87      309.39     15.97 o 
  -5   6   8      100.47      105.54     10.81 o 
  -4   6   8       84.60      101.14      8.45 o 
  -3   6   8     2266.69     2369.13     32.00 o 
  -2   6   8        0.43        8.12      6.79 o 
  -1   6   8      558.92      549.16     12.23 o 
   0   6   8      265.87      304.34     10.07 o 
   1   6   8      211.15      188.93      8.94 o 
   2   6   8      621.08      609.68     14.64 o 
   3   6   8        0.77        2.61      5.28 o 
   4   6   8      571.39      537.72     14.58 o 
   5   6   8       13.18       22.69      6.00 o 
   6   6   8      560.05      564.30     22.86 o 
   7   6   8        0.76       -3.24      8.19 o 
   8   6   8       34.98       43.04     11.23 o 
   9   6   8       13.00       20.91     11.04 o 
  10   6   8       68.74      100.48     21.75 o 
 -12   7   8       14.86       32.11     15.53 o 
 -11   7   8      164.23      223.34     20.41 o 
 -10   7   8      249.38      244.72     21.86 o 
  -9   7   8        1.07       11.17      8.97 o 
  -8   7   8        4.59       11.72      8.40 o 
  -7   7   8      128.01      140.03     12.67 o 
  -6   7   8      169.42      140.12     11.96 o 
  -5   7   8       35.47       26.99      7.02 o 
  -4   7   8       18.35       20.56      6.64 o 
  -3   7   8      253.17      265.20     11.59 o 
  -2   7   8       79.68      104.13      8.39 o 
  -1   7   8        5.91        7.03      4.52 o 
   0   7   8      127.95      124.06      9.50 o 
   1   7   8       69.72       65.67      6.58 o 
   2   7   8      430.84      396.04     12.22 o 
   3   7   8      569.72      539.98     15.48 o 
   4   7   8       23.41       29.46      6.42 o 
   5   7   8      674.55      642.10     22.24 o 
   6   7   8       30.35       18.47      9.10 o 
   7   7   8        6.86       -8.12      8.12 o 
   8   7   8       17.33       15.75      9.69 o 
   9   7   8      168.12      189.87     26.77 o 
  10   7   8      134.85      151.95     19.61 o 
 -12   8   8        2.78       -4.17     13.78 o 
 -11   8   8      152.92      144.60     18.43 o 
 -10   8   8       56.65       55.60     11.84 o 
  -9   8   8     1146.87     1160.35     31.14 o 
  -8   8   8        0.34        7.76      8.21 o 
  -7   8   8        0.00       -6.11      6.99 o 
  -6   8   8      101.55      111.54     11.52 o 
  -5   8   8      811.17      740.56     18.80 o 
  -4   8   8      110.75      104.71      8.94 o 
  -3   8   8      166.54      176.98     11.84 o 
  -2   8   8     5850.72     5858.27     60.36 o 
  -1   8   8      416.61      429.47     11.68 o 
   0   8   8      407.62      401.66     11.78 o 
   1   8   8       30.46       13.36      6.42 o 
   2   8   8      736.56      670.93     15.52 o 
   3   8   8     1455.94     1453.38     24.96 o 
   4   8   8       59.16       68.91      7.53 o 
   5   8   8      297.27      285.35     16.40 o 
   6   8   8       98.30      104.44     12.58 o 
   7   8   8       93.20       78.98     12.50 o 
   8   8   8       23.87       15.51     10.29 o 
   9   8   8      206.29      269.78     20.11 o 
  10   8   8        0.73       10.98     23.21 o 
 -12   9   8      146.43      132.02     25.57 o 
 -11   9   8       34.44       48.74     14.76 o 
 -10   9   8        2.52       -4.55      8.82 o 
  -9   9   8      106.11      104.04     15.17 o 
  -8   9   8       18.49       16.02      8.95 o 
  -7   9   8       13.08        9.23      7.95 o 
  -6   9   8       81.05       72.12      9.25 o 
  -5   9   8        3.37       -0.16      6.10 o 
  -4   9   8        6.83       -5.00      5.83 o 
  -3   9   8     1934.42     1937.38     29.71 o 
  -2   9   8        0.59       10.20      5.32 o 
  -1   9   8      163.93      150.13      8.18 o 
   0   9   8      892.01      921.63     17.48 o 
   1   9   8       17.63       20.03      5.40 o 
   2   9   8        0.25        2.37      5.02 o 
   3   9   8      965.34      938.31     18.50 o 
   4   9   8       51.94       46.06      8.16 o 
   5   9   8      272.64      245.69     15.83 o 
   6   9   8      151.04      167.96     14.58 o 
   7   9   8       32.96       16.89      9.78 o 
   8   9   8      180.18      201.19     17.50 o 
   9   9   8       58.48       47.70     13.48 o 
  10   9   8       36.12       20.22     12.96 o 
 -12  10   8       93.38      117.44     19.24 o 
 -11  10   8       42.13       49.47     14.61 o 
 -10  10   8       61.51       95.45     17.24 o 
  -9  10   8       93.20       69.96     14.20 o 
  -8  10   8       26.81       21.85      8.99 o 
  -7  10   8      296.64      265.46     16.03 o 
  -6  10   8        5.66       -3.19      6.89 o 
  -5  10   8       35.35       30.72      7.70 o 
  -4  10   8      366.65      392.73     14.60 o 
  -3  10   8      154.85      162.89     10.57 o 
  -2  10   8      470.51      485.90     12.92 o 
  -1  10   8       98.11       76.96      7.08 o 
   0  10   8      676.77      663.81     15.25 o 
   1  10   8       77.22       57.65      6.79 o 
   2  10   8     1143.83     1062.18     19.39 o 
   3  10   8      105.00      109.92      8.14 o 
   4  10   8       26.53       14.58     11.41 o 
   5  10   8       16.00       29.51     14.20 o 
   6  10   8        9.70       10.68      8.64 o 
   7  10   8      138.93      143.54     15.16 o 
   8  10   8      164.78      190.36     17.19 o 
   9  10   8        2.28      -10.04     10.22 o 
 -12  11   8       21.08       40.04     57.62 o 
 -11  11   8      386.77      427.44     26.69 o 
 -10  11   8      380.28      368.60     24.02 o 
  -9  11   8        0.44        2.88      8.99 o 
  -8  11   8       37.60       20.39      8.95 o 
  -7  11   8      283.65      291.39     16.51 o 
  -6  11   8        2.17       -0.94      8.48 o 
  -5  11   8      162.29      144.71     12.00 o 
  -4  11   8      852.69      822.54     20.14 o 
  -3  11   8      652.94      583.02     16.95 o 
  -2  11   8      380.08      347.84     11.88 o 
  -1  11   8        4.82        8.79      5.46 o 
   0  11   8     1258.82     1275.64     22.71 o 
   1  11   8        0.93        0.04      4.99 o 
   2  11   8       93.18       90.74      8.10 o 
   3  11   8        5.26        9.94      8.12 o 
   4  11   8       93.63       81.53      9.71 o 
   5  11   8      190.13      163.97     14.02 o 
   6  11   8       12.73        9.57      8.52 o 
   7  11   8        0.09        2.36      8.69 o 
   8  11   8       10.28        9.46     10.15 o 
   9  11   8        4.59        3.61     17.85 o 
 -11  12   8        0.02       14.73     12.32 o 
 -10  12   8        3.70      -12.42     12.42 o 
  -9  12   8       68.56       43.82     13.48 o 
  -8  12   8      210.74      203.62     15.36 o 
  -7  12   8      275.27      272.84     22.59 o 
  -6  12   8      367.27      336.63     15.17 o 
  -5  12   8      139.57      155.41     11.19 o 
  -4  12   8      894.34      838.50     20.56 o 
  -3  12   8      120.56      128.26     10.41 o 
  -2  12   8     1349.62     1289.36     21.38 o 
  -1  12   8      289.90      265.01     10.89 o 
   0  12   8        5.20        4.56      5.49 o 
   1  12   8       39.48       35.33      6.33 o 
   2  12   8       65.54       62.91      7.02 o 
   3  12   8      682.28      668.42     22.55 o 
   4  12   8      143.20      120.83     12.50 o 
   5  12   8        9.02       11.07      8.69 o 
   6  12   8        7.51       12.55      9.45 o 
   7  12   8       40.57       45.31     11.90 o 
   8  12   8       39.43       26.92     11.65 o 
   9  12   8      133.41      177.44     18.36 o 
 -11  13   8       24.78       27.45     13.84 o 
 -10  13   8       79.88       83.34     15.88 o 
  -9  13   8       23.86       21.34     11.83 o 
  -8  13   8       50.71       54.01     10.68 o 
  -7  13   8       54.87       53.43     10.37 o 
  -6  13   8       54.17       42.66      8.70 o 
  -5  13   8        9.51        7.60      7.22 o 
  -4  13   8      439.51      380.93     15.08 o 
  -3  13   8      147.12      155.72     10.90 o 
  -2  13   8       48.61       51.88      7.28 o 
  -1  13   8       25.73       35.08      7.27 o 
   0  13   8       82.33       82.67      7.82 o 
   1  13   8      519.35      509.69     14.03 o 
   2  13   8      614.48      575.07     17.53 o 
   3  13   8      929.32      964.39     22.58 o 
   4  13   8      540.41      451.25     19.98 o 
   5  13   8        6.51       12.74      8.58 o 
   6  13   8       10.63       28.92      9.93 o 
   7  13   8        0.82       16.67     10.26 o 
   8  13   8      258.71      316.15     21.32 o 
   9  13   8        5.88        1.03     11.15 o 
 -11  14   8        5.92        7.89     17.35 o 
 -10  14   8      265.50      269.83     22.32 o 
  -9  14   8      346.47      360.61     26.97 o 
  -8  14   8      690.48      703.60     28.13 o 
  -7  14   8       45.08       59.27     10.57 o 
  -6  14   8        4.58        0.08      7.34 o 
  -5  14   8       15.62        6.24      6.70 o 
  -4  14   8        5.34       10.47      6.74 o 
  -3  14   8      101.54      117.54     11.81 o 
  -2  14   8      949.08      948.31     22.43 o 
  -1  14   8     4437.54     4397.30     45.70 o 
   0  14   8      189.53      169.98     10.86 o 
   1  14   8     3289.37     3089.71     36.22 o 
   2  14   8      114.96      146.01     15.32 o 
   3  14   8       68.59       77.69      9.43 o 
   4  14   8       14.63       25.61      9.16 o 
   5  14   8      201.35      218.88     16.60 o 
   6  14   8       12.01        7.14     11.06 o 
   7  14   8        0.00       -2.36      9.32 o 
   8  14   8      293.54      355.12     24.39 o 
   9  14   8        0.16        2.66     11.14 o 
 -11  15   8       25.48       47.13     20.69 o 
 -10  15   8      211.78      213.06     20.75 o 
  -9  15   8      158.59      146.56     17.56 o 
  -8  15   8       69.57      106.19     13.18 o 
  -7  15   8        2.18       -1.48      7.92 o 
  -6  15   8      364.35      376.84     16.28 o 
  -5  15   8      109.33      107.63     10.67 o 
  -4  15   8     2310.48     2168.47     34.72 o 
  -3  15   8      711.86      711.95     19.49 o 
  -2  15   8      420.01      388.63     13.37 o 
  -1  15   8      691.90      704.65     18.48 o 
   0  15   8     1066.72     1002.97     22.31 o 
   1  15   8      378.24      390.06     12.90 o 
   2  15   8      202.49      211.87     12.53 o 
   3  15   8       31.91       20.06      8.82 o 
   4  15   8       27.92       11.28      8.51 o 
   5  15   8        7.57       13.39      9.58 o 
   6  15   8        0.05        5.87      9.88 o 
   7  15   8      133.63      141.70     16.43 o 
   8  15   8       10.03       -1.22     11.04 o 
   9  15   8      135.71      150.76     18.44 o 
 -11  16   8        0.02       18.51     16.82 o 
 -10  16   8       10.83       27.15     17.92 o 
  -9  16   8       54.42       94.01     15.77 o 
  -8  16   8      157.17      153.34     17.04 o 
  -7  16   8       10.23        8.31      8.37 o 
  -6  16   8       32.43       29.77      8.78 o 
  -5  16   8      468.21      459.41     17.39 o 
  -4  16   8        0.74        2.25      9.79 o 
  -3  16   8     3200.94     3041.61     77.43 o 
  -2  16   8      231.82      235.24     11.23 o 
  -1  16   8      216.18      221.31     11.08 o 
   0  16   8       98.47       88.85      8.83 o 
   1  16   8      691.14      662.54     19.54 o 
   2  16   8       22.54       22.60      7.45 o 
   3  16   8      492.82      492.46     21.02 o 
   4  16   8      171.01      152.58     14.65 o 
   5  16   8     1274.98     1295.12     34.69 o 
   6  16   8      137.02      124.86     19.33 o 
   7  16   8      119.47      111.68     14.98 o 
   8  16   8        5.02       -3.54     10.85 o 
 -11  17   8      117.02      165.43     27.52 o 
 -10  17   8       15.57       10.94     15.89 o 
  -9  17   8      326.32      337.95     23.58 o 
  -8  17   8       42.57       32.16     12.41 o 
  -7  17   8      195.45      204.56     14.19 o 
  -6  17   8       30.67       34.36      9.02 o 
  -5  17   8       56.50       73.18      9.82 o 
  -4  17   8      173.57      168.21     12.14 o 
  -3  17   8      150.79      131.94     11.10 o 
  -2  17   8      163.44      162.77     10.31 o 
  -1  17   8       82.42       82.61      8.56 o 
   0  17   8      278.00      285.12     12.16 o 
   1  17   8      735.42      700.95     21.08 o 
   2  17   8       21.73        5.85      9.83 o 
   3  17   8       47.88       44.03     10.12 o 
   4  17   8      339.40      306.10     18.66 o 
   5  17   8      183.22      187.33     16.50 o 
   6  17   8       82.92      100.44     14.42 o 
   7  17   8      142.10      127.51     16.40 o 
   8  17   8       93.83      144.59     23.17 o 
 -10  18   8      180.86      215.41     29.00 o 
  -9  18   8      128.29      114.47     21.86 o 
  -8  18   8        0.32       -3.62     10.67 o 
  -7  18   8       10.17       23.84      9.15 o 
  -6  18   8      283.10      282.96     19.37 o 
  -5  18   8        6.42        1.82      7.63 o 
  -4  18   8       28.64       10.33      7.43 o 
  -3  18   8       56.60       63.28      9.49 o 
  -2  18   8      138.12      127.79      9.89 o 
  -1  18   8      477.21      446.13     18.88 o 
   0  18   8     2507.16     2385.89     35.80 o 
   1  18   8      660.80      630.36     19.84 o 
   2  18   8        0.54        5.17      8.49 o 
   3  18   8      341.28      292.83     18.11 o 
   4  18   8       56.09       40.65     10.96 o 
   5  18   8        0.12       -2.65      8.76 o 
   6  18   8      161.33      156.43     16.75 o 
   7  18   8       96.59       95.86     15.85 o 
   8  18   8      123.10      153.50     18.45 o 
 -10  19   8        6.12       18.84     17.48 o 
  -9  19   8       41.68       43.76     18.71 o 
  -8  19   8      162.93      195.81     19.72 o 
  -7  19   8       14.72        9.12     13.24 o 
  -6  19   8        3.79        4.87      8.15 o 
  -5  19   8       16.66       12.94      9.86 o 
  -4  19   8      181.84      213.52     13.33 o 
  -3  19   8      131.92      128.67     11.33 o 
  -2  19   8        0.34        1.36      6.63 o 
  -1  19   8      414.79      429.54     14.61 o 
   0  19   8       17.70       38.12      9.06 o 
   1  19   8      613.11      623.91     20.11 o 
   2  19   8       11.06       16.15      9.34 o 
   3  19   8       60.29       67.45     11.71 o 
   4  19   8      312.60      319.07     19.78 o 
   5  19   8      182.73      165.51     16.41 o 
   6  19   8        3.47       -9.10      9.10 o 
   7  19   8        3.72        2.31     10.68 o 
   8  19   8      105.63      124.43     17.91 o 
 -10  20   8       45.29       19.73     32.28 o 
  -9  20   8       75.23       53.73     18.90 o 
  -8  20   8        4.13        3.21     11.22 o 
  -7  20   8        0.61       -5.70      9.80 o 
  -6  20   8      293.76      286.61     16.09 o 
  -5  20   8      315.74      331.18     16.11 o 
  -4  20   8      193.42      188.78     13.15 o 
  -3  20   8      349.56      372.38     16.21 o 
  -2  20   8      436.45      440.52     15.05 o 
  -1  20   8      159.24      173.19     10.98 o 
   0  20   8      352.73      354.64     24.12 o 
   1  20   8      407.54      341.54     19.06 o 
   2  20   8        0.22       -7.64      7.64 o 
   3  20   8        5.77       14.49     10.01 o 
   4  20   8        0.01       14.15     10.20 o 
   5  20   8       51.38       53.68     12.68 o 
   6  20   8      484.29      413.63     23.81 o 
   7  20   8       59.15       67.70     14.92 o 
  -9  21   8      291.64      357.15     33.21 o 
  -8  21   8       18.63       44.45     20.82 o 
  -7  21   8      251.72      263.54     18.63 o 
  -6  21   8      201.31      222.88     16.94 o 
  -5  21   8        3.02        7.15      8.28 o 
  -4  21   8      257.44      265.09     22.06 o 
  -3  21   8      414.23      428.22     23.03 o 
  -2  21   8      241.33      244.54     12.47 o 
  -1  21   8      317.16      331.08     16.15 o 
   0  21   8        3.88       10.48      8.09 o 
   1  21   8        9.74       14.54      9.60 o 
   2  21   8       85.62       97.46     13.24 o 
   3  21   8        2.50       -2.27      9.27 o 
   4  21   8       85.73       86.21     14.24 o 
   5  21   8      140.15      169.13     22.30 o 
   6  21   8       13.67        9.74     11.37 o 
   7  21   8        2.40      -10.11     10.11 o 
  -9  22   8      130.33      144.36     25.56 o 
  -8  22   8       31.55       25.58     16.85 o 
  -7  22   8        0.00       -1.27     10.55 o 
  -6  22   8      157.19      146.32     15.33 o 
  -5  22   8      568.61      607.26     22.35 o 
  -4  22   8        4.59        6.67      7.74 o 
  -3  22   8      162.13      152.61     12.22 o 
  -2  22   8     1030.53     1049.80     26.48 o 
  -1  22   8       37.70       40.51      9.41 o 
   0  22   8      490.95      467.98     18.77 o 
   1  22   8      162.86      165.90     18.99 o 
   2  22   8      144.39      140.07     15.77 o 
   3  22   8       75.39       82.30     13.41 o 
   4  22   8        0.89       12.59     10.58 o 
   5  22   8      236.45      267.37     20.47 o 
   6  22   8      184.99      260.04     21.45 o 
   7  22   8        9.39       -0.15     12.30 o 
  -9  23   8       50.82       33.69     18.76 o 
  -8  23   8       64.47       30.57     27.45 o 
  -7  23   8      190.55      186.61     17.29 o 
  -6  23   8     1087.22     1133.69     32.54 o 
  -5  23   8       82.94       85.63     13.06 o 
  -4  23   8        0.76       -7.42      7.42 o 
  -3  23   8      179.06      184.55     13.23 o 
  -2  23   8        8.37       13.84      9.18 o 
  -1  23   8      117.87      110.37     12.18 o 
   0  23   8       10.02        6.39      9.41 o 
   1  23   8      148.04      131.10     15.04 o 
   2  23   8       27.86       22.87     11.39 o 
   3  23   8       56.62       66.22     13.24 o 
   4  23   8      128.03      133.42     16.23 o 
   5  23   8        0.13      -10.02     10.02 o 
   6  23   8        0.52        2.40     11.53 o 
   7  23   8      155.37      152.00     19.42 o 
  -8  24   8       31.46       18.61     16.82 o 
  -7  24   8      103.45       99.43     18.03 o 
  -6  24   8       92.12      120.53     14.93 o 
  -5  24   8       25.78       20.69     14.63 o 
  -4  24   8      172.99      172.19     13.36 o 
  -3  24   8       26.24       35.74      9.11 o 
  -2  24   8        7.76       16.00     12.54 o 
  -1  24   8       38.42       34.99      9.93 o 
   0  24   8      267.21      253.30     18.63 o 
   1  24   8      198.82      172.84     16.65 o 
   2  24   8      262.64      209.20     18.37 o 
   3  24   8      236.23      277.73     22.34 o 
   4  24   8       14.40       -8.36     10.79 o 
   5  24   8       14.19       -0.93     15.41 o 
   6  24   8        6.13       16.90     12.67 o 
  -8  25   8       29.13       51.85     19.41 o 
  -7  25   8      141.93      155.88     20.86 o 
  -6  25   8      391.41      393.16     22.83 o 
  -5  25   8      135.78      147.98     15.71 o 
  -4  25   8      272.43      259.62     15.54 o 
  -3  25   8       54.43       66.79     12.75 o 
  -2  25   8        0.59       -8.41      8.41 o 
  -1  25   8        6.46       -7.93      8.88 o 
   0  25   8       34.95       45.81     13.85 o 
   1  25   8       13.37       24.23     12.10 o 
   2  25   8       20.09       12.38     12.02 o 
   3  25   8       26.44       24.43     12.54 o 
   4  25   8        2.84       -2.19     11.25 o 
   5  25   8       13.96        8.12     12.18 o 
   6  25   8        7.68        9.42     12.78 o 
  -7  26   8      137.66      186.46     22.27 o 
  -6  26   8        6.80      -12.01     12.01 o 
  -5  26   8        5.57       -0.83     10.38 o 
  -4  26   8      391.00      420.83     21.44 o 
  -3  26   8       19.29       26.92     10.17 o 
  -2  26   8        0.40       -0.41     14.66 o 
  -1  26   8       20.28       22.85     11.36 o 
   0  26   8      152.67      157.72     16.79 o 
   1  26   8       79.75       63.48     16.55 o 
   2  26   8       69.15       96.16     15.80 o 
   3  26   8       30.60       53.52     14.81 o 
   4  26   8       11.22        3.91     11.76 o 
   5  26   8       20.76       47.24     14.59 o 
  -7  27   8       13.52       24.48     15.44 o 
  -6  27   8       46.71       45.31     16.20 o 
  -5  27   8       14.36       17.78     11.27 o 
  -4  27   8      190.73      198.83     20.49 o 
  -3  27   8       56.51       43.05     11.59 o 
  -2  27   8      525.83      556.13     23.36 o 
  -1  27   8      288.00      314.11     32.65 o 
   0  27   8       28.68       38.30     13.46 o 
   1  27   8       10.80       19.93     16.03 o 
   2  27   8       78.26       78.02     15.18 o 
   3  27   8       68.48       44.34     20.12 o 
   4  27   8       13.91       22.65     16.98 o 
   5  27   8       38.33       51.49     15.40 o 
  -6  28   8       19.98       49.12     16.25 o 
  -5  28   8       20.98       19.78     13.99 o 
  -4  28   8        4.82      -10.06     16.97 o 
  -3  28   8       34.65       27.00     11.20 o 
  -2  28   8       38.24       34.73     13.58 o 
  -1  28   8       25.92       30.13     13.94 o 
   0  28   8       13.47       -8.42     11.46 o 
   1  28   8      177.17      176.14     18.76 o 
   2  28   8       24.58       -2.23     17.94 o 
   3  28   8       29.65       40.08     16.30 o 
   4  28   8        0.62        1.11     13.21 o 
  -6  29   8       13.40       23.58     15.52 o 
  -5  29   8       24.31       36.81     36.20 o 
  -4  29   8       45.78       56.44     15.80 o 
  -3  29   8      151.13      147.78     19.21 o 
  -2  29   8      139.99      156.63     19.32 o 
  -1  29   8      149.12      217.33     21.77 o 
   0  29   8        0.39       12.10     12.19 o 
   1  29   8        3.41       -0.17     13.54 o 
   2  29   8       94.19      100.02     18.24 o 
   3  29   8        0.09        3.28     13.25 o 
  -5  30   8      180.51      235.04     30.40 o 
  -4  30   8      131.31      142.43     26.08 o 
  -3  30   8       16.24       18.91     14.84 o 
  -2  30   8       60.50       63.15     20.58 o 
  -1  30   8       22.48       26.53     14.66 o 
   0  30   8      103.88      129.53     22.85 o 
   1  30   8       62.00       29.37     15.36 o 
   2  30   8      924.49     1069.38     37.29 o 
   3  30   8        3.84      -15.24     20.86 o 
  -4  31   8       62.23       57.41     26.55 o 
  -3  31   8        0.01       15.23     40.13 o 
  -2  31   8      544.11      603.20     39.83 o 
  -1  31   8      172.75      205.94     22.43 o 
   0  31   8        0.13       11.14     14.79 o 
   1  31   8       21.72        9.39     13.61 o 
   2  31   8      209.42      289.62     23.53 o 
  -2  32   8      219.53      262.13     33.79 o 
  -1  32   8        1.53       39.43     19.72 o 
   0  32   8        5.15       17.10     19.29 o 
 -12   1   9       59.47       70.65     14.80 o 
 -11   1   9      232.38      237.75     18.91 o 
 -10   1   9      652.82      682.44     39.28 o 
  -9   1   9     1028.05      993.32     29.56 o 
  -8   1   9       14.71       23.19      9.59 o 
  -7   1   9      116.40      120.37     12.98 o 
  -6   1   9       66.19       60.54     10.04 o 
  -5   1   9      186.10      162.12     13.06 o 
  -4   1   9       30.21       35.91      8.73 o 
  -3   1   9       33.29       17.08      7.43 o 
  -2   1   9       32.77       39.95      8.58 o 
  -1   1   9      484.40      439.53     10.71 o 
   0   1   9       12.45       10.84      4.62 o 
   1   1   9       38.95       58.93      6.53 o 
   2   1   9      315.10      320.25     11.67 o 
   3   1   9        7.01       -5.23      5.23 o 
   4   1   9     1235.41     1149.58     22.16 o 
   5   1   9        7.52       -2.33      5.90 o 
   6   1   9       51.16       52.59      8.25 o 
   7   1   9      149.98      187.82     14.38 o 
   8   1   9       91.43      118.30     16.14 o 
   9   1   9      164.35      154.47     36.20 o 
 -12   2   9      621.43      627.52     27.87 o 
 -11   2   9        2.94       -0.20      9.74 o 
 -10   2   9      970.93     1008.60     31.11 o 
  -9   2   9      189.64      202.54     16.10 o 
  -8   2   9       10.76       13.38      8.81 o 
  -7   2   9     1602.14     1600.54     35.09 o 
  -6   2   9     1430.26     1371.75     31.54 o 
  -5   2   9      610.42      609.76     20.76 o 
  -4   2   9      705.80      666.17     21.38 o 
  -3   2   9      169.87      192.74     12.96 o 
  -2   2   9      387.24      364.36     16.20 o 
  -1   2   9       28.75       26.12      4.60 o 
   0   2   9      777.42      753.36     17.84 o 
   1   2   9      318.03      295.17     10.73 o 
   2   2   9      388.74      375.84     13.86 o 
   3   2   9       24.10       18.59      6.22 o 
   4   2   9      230.08      241.68     11.49 o 
   5   2   9       62.32       62.74      8.32 o 
   6   2   9        5.33       16.25      7.52 o 
   7   2   9      173.76      187.99     13.48 o 
   8   2   9        0.06       -5.79     11.30 o 
   9   2   9      163.29      221.84     30.77 o 
 -12   3   9      399.44      422.79     23.95 o 
 -11   3   9      782.88      800.92     29.10 o 
 -10   3   9       40.33       57.36     12.09 o 
  -9   3   9      521.35      551.00     23.02 o 
  -8   3   9       70.53       91.17     18.81 o 
  -7   3   9      863.81      816.11     25.24 o 
  -6   3   9      211.95      213.98     14.65 o 
  -5   3   9     1473.10     1556.82     32.91 o 
  -4   3   9       12.96       29.49      8.52 o 
  -3   3   9      117.79      109.76     11.04 o 
  -2   3   9      178.87      170.28      9.26 o 
  -1   3   9     1109.92     1188.89     26.11 o 
   0   3   9     1065.21     1044.56     17.98 o 
   1   3   9      152.98      147.60      8.40 o 
   2   3   9      202.19      164.73     10.00 o 
   3   3   9       82.13       81.54      8.05 o 
   4   3   9      321.71      306.36     14.44 o 
   5   3   9      534.98      571.12     25.07 o 
   6   3   9       39.05       50.23      9.02 o 
   7   3   9      433.20      479.18     25.04 o 
   8   3   9       19.67       25.61     11.75 o 
   9   3   9       19.26       52.88     18.13 o 
 -12   4   9       34.15       45.52     15.95 o 
 -11   4   9       46.82       47.52     22.91 o 
 -10   4   9      414.66      424.82     22.01 o 
  -9   4   9       78.30      104.45     15.52 o 
  -8   4   9      363.49      351.27     18.73 o 
  -7   4   9       55.03       68.53     11.05 o 
  -6   4   9      411.50      358.99     17.87 o 
  -5   4   9      117.61       88.65     11.16 o 
  -4   4   9      736.24      677.88     21.66 o 
  -3   4   9       51.68       43.91      8.79 o 
  -2   4   9      546.63      555.75     14.85 o 
  -1   4   9       24.85       23.04      5.08 o 
   0   4   9      912.65      911.02     21.51 o 
   1   4   9       91.43       60.46      6.67 o 
   2   4   9     2434.88     2291.57     30.31 o 
   3   4   9      234.43      219.81     10.60 o 
   4   4   9      112.12      122.48     10.19 o 
   5   4   9      211.67      204.97     11.01 o 
   6   4   9        2.55        2.95      7.85 o 
   7   4   9       20.22       34.18     15.85 o 
   8   4   9      130.59      123.13     14.73 o 
   9   4   9      148.04      163.65     24.89 o 
 -12   5   9        0.01        5.19     19.71 o 
 -11   5   9       11.98       14.12     11.26 o 
 -10   5   9        3.95        0.87     11.58 o 
  -9   5   9      469.35      495.10     22.30 o 
  -8   5   9        0.53        8.20      8.75 o 
  -7   5   9      280.70      254.40     16.36 o 
  -6   5   9      170.48      150.13     13.27 o 
  -5   5   9      919.58      824.21     24.26 o 
  -4   5   9      296.75      253.08     14.71 o 
  -3   5   9        1.13        8.03      7.60 o 
  -2   5   9      744.48      754.86     20.64 o 
  -1   5   9      174.75      172.66     12.97 o 
   0   5   9        4.91       -0.35      4.65 o 
   1   5   9      526.13      551.63     14.21 o 
   2   5   9     2160.05     2070.35     28.63 o 
   3   5   9     1026.82     1035.09     27.11 o 
   4   5   9      100.15       96.61      8.59 o 
   5   5   9      152.21      144.01     13.53 o 
   6   5   9        2.44       -9.63      9.63 o 
   7   5   9       31.31       31.64     10.74 o 
   8   5   9      253.07      270.48     19.01 o 
   9   5   9      372.06      394.37     25.86 o 
 -12   6   9       19.71       17.46     14.26 o 
 -11   6   9      119.99      114.13     15.36 o 
 -10   6   9      384.03      377.45     20.99 o 
  -9   6   9      416.78      369.84     19.79 o 
  -8   6   9      264.79      204.02     15.67 o 
  -7   6   9      752.92      728.19     28.57 o 
  -6   6   9       16.25       19.53      8.39 o 
  -5   6   9       81.30       74.46     10.78 o 
  -4   6   9     4548.14     4368.99     59.35 o 
  -3   6   9      233.57      225.22     13.86 o 
  -2   6   9      402.99      387.64     13.61 o 
  -1   6   9      126.90      123.13      7.32 o 
   0   6   9      102.37      112.68      7.75 o 
   1   6   9      818.54      746.90     17.66 o 
   2   6   9      983.14      936.00     18.80 o 
   3   6   9       23.23       31.30      6.88 o 
   4   6   9        3.08       10.42      6.07 o 
   5   6   9        1.72        5.09      7.91 o 
   6   6   9       27.48       30.07      9.65 o 
   7   6   9      423.53      427.37     21.57 o 
   8   6   9       85.42       91.64     14.40 o 
   9   6   9       77.99       76.30     16.62 o 
 -12   7   9        1.01      -12.22     12.22 o 
 -11   7   9       97.55      100.17     17.16 o 
 -10   7   9        0.15       -6.81     10.02 o 
  -9   7   9      411.60      389.90     20.35 o 
  -8   7   9       16.50        8.06      8.85 o 
  -7   7   9        9.57        0.38      8.31 o 
  -6   7   9      483.05      526.27     20.70 o 
  -5   7   9      723.93      647.17     26.56 o 
  -4   7   9       19.91       19.78      8.44 o 
  -3   7   9      502.25      511.20     15.60 o 
  -2   7   9      387.69      409.00     15.20 o 
  -1   7   9        1.52        2.58      4.79 o 
   0   7   9      265.07      231.53      9.93 o 
   1   7   9        1.37        0.99      5.76 o 
   2   7   9      845.37      779.32     17.42 o 
   3   7   9     1740.43     1602.51     25.47 o 
   4   7   9      419.70      396.50     13.75 o 
   5   7   9        2.28        6.76      7.78 o 
   6   7   9      493.18      462.02     21.21 o 
   7   7   9       31.86       51.82     11.49 o 
   8   7   9       16.99       22.70     10.85 o 
   9   7   9        0.15       10.25     11.49 o 
 -12   8   9        0.98        4.80     13.92 o 
 -11   8   9        0.55       -3.56     12.33 o 
 -10   8   9       10.19        4.22      9.82 o 
  -9   8   9        8.57       14.32      9.62 o 
  -8   8   9       21.17       11.96      8.95 o 
  -7   8   9        3.86       -7.77      7.77 o 
  -6   8   9      307.88      288.67     16.42 o 
  -5   8   9     1309.83     1312.33     30.99 o 
  -4   8   9      393.92      361.29     22.95 o 
  -3   8   9     1415.46     1406.05     25.54 o 
  -2   8   9      233.58      236.39     11.83 o 
  -1   8   9        0.07        3.10      5.13 o 
   0   8   9       37.00       27.12      5.89 o 
   1   8   9      341.78      354.16     15.07 o 
   2   8   9      219.14      209.56     10.33 o 
   3   8   9      239.38      235.23     11.83 o 
   4   8   9      149.85      165.24     11.73 o 
   5   8   9       81.11       76.00     11.27 o 
   6   8   9       70.03       63.15     12.17 o 
   7   8   9       35.29       20.44     10.43 o 
   8   8   9       29.08       34.25     15.15 o 
   9   8   9       17.84        4.89     11.70 o 
 -11   9   9      166.57      146.14     31.32 o 
 -10   9   9      111.56      116.76     14.54 o 
  -9   9   9       79.73       85.48     12.68 o 
  -8   9   9       35.21       32.43     10.11 o 
  -7   9   9       49.16       40.42     10.32 o 
  -6   9   9      251.89      226.71     15.85 o 
  -5   9   9        0.78       -7.93      8.36 o 
  -4   9   9      273.76      286.90     15.99 o 
  -3   9   9     1942.37     1923.93     30.72 o 
  -2   9   9      432.73      455.69     15.56 o 
  -1   9   9      653.76      626.91     14.87 o 
   0   9   9      362.37      321.94     11.66 o 
   1   9   9     2382.90     2482.86     31.86 o 
   2   9   9       14.78       10.65      5.87 o 
   3   9   9       21.52       44.31      7.11 o 
   4   9   9       65.03       86.42      9.88 o 
   5   9   9       10.41       11.57      8.70 o 
   6   9   9        0.31        8.35      9.28 o 
   7   9   9      225.36      235.29     18.19 o 
   8   9   9       59.36       43.72     13.93 o 
   9   9   9       65.41       82.53     15.57 o 
 -11  10   9        0.59      -11.47     16.78 o 
 -10  10   9       39.33       35.73     13.76 o 
  -9  10   9      874.92      889.09     33.62 o 
  -8  10   9       30.73       27.25      9.79 o 
  -7  10   9       18.37        6.86      8.66 o 
  -6  10   9       78.16       63.23     10.91 o 
  -5  10   9      998.82      915.30     26.04 o 
  -4  10   9     1703.18     1723.21     42.91 o 
  -3  10   9      489.22      474.31     17.74 o 
  -2  10   9      903.05      918.14     21.12 o 
  -1  10   9      153.20      163.74      9.20 o 
   0  10   9      573.22      512.72     28.04 o 
   1  10   9     1154.66     1085.06     20.43 o 
   2  10   9      128.57      121.25      8.88 o 
   3  10   9       46.96       34.34      8.00 o 
   4  10   9       58.59       46.95     10.31 o 
   5  10   9       92.96       93.79     12.40 o 
   6  10   9      134.75      140.45     14.79 o 
   7  10   9      151.27      165.33     16.41 o 
   8  10   9       19.72       -8.47     12.63 o 
   9  10   9        1.73       10.80     11.98 o 
 -11  11   9        5.68       12.33     13.76 o 
 -10  11   9        3.21        6.39     11.60 o 
  -9  11   9      119.72      115.78     14.32 o 
  -8  11   9       19.02       25.04      9.72 o 
  -7  11   9      256.85      252.82     22.56 o 
  -6  11   9      129.22      129.10     15.85 o 
  -5  11   9        7.82        8.41      7.95 o 
  -4  11   9      518.77      497.01     16.78 o 
  -3  11   9      771.97      716.67     19.19 o 
  -2  11   9      846.50      814.82     20.16 o 
  -1  11   9        4.39        9.77      5.90 o 
   0  11   9      108.13      111.60      8.38 o 
   1  11   9       71.28       78.58      7.79 o 
   2  11   9      527.49      527.18     14.97 o 
   3  11   9        3.81       14.84      7.02 o 
   4  11   9       24.25       19.80     11.67 o 
   5  11   9       10.71       11.16      8.66 o 
   6  11   9      113.08      134.34     17.01 o 
   7  11   9      114.52      106.93     17.85 o 
   8  11   9       22.09       31.88     12.15 o 
   9  11   9      120.81      147.50     17.91 o 
 -11  12   9       32.53       43.56     15.10 o 
 -10  12   9       23.55       17.61     12.88 o 
  -9  12   9        4.01        4.00      9.48 o 
  -8  12   9       71.07       73.63     12.11 o 
  -7  12   9       65.04       70.25     12.80 o 
  -6  12   9       61.39       74.24     16.55 o 
  -5  12   9     2183.35     2118.86     40.38 o 
  -4  12   9      418.22      412.85     16.13 o 
  -3  12   9     1129.33     1069.28     23.46 o 
  -2  12   9     2425.96     2407.45     37.96 o 
  -1  12   9      461.33      463.37     13.95 o 
   0  12   9      184.44      212.43     10.50 o 
   1  12   9     1760.56     1632.33     25.59 o 
   2  12   9       26.48       27.00      7.51 o 
   3  12   9      537.52      471.83     17.22 o 
   4  12   9      106.42       93.89     12.06 o 
   5  12   9       10.87       17.20      9.84 o 
   6  12   9       92.91      104.25     13.86 o 
   7  12   9      174.92      155.11     16.79 o 
   8  12   9      266.62      274.17     20.61 o 
 -11  13   9      710.78      803.08     57.47 o 
 -10  13   9      104.65       95.84     16.57 o 
  -9  13   9        0.01       -0.18     11.07 o 
  -8  13   9      187.30      193.37     16.14 o 
  -7  13   9      601.64      613.86     24.47 o 
  -6  13   9      173.06      167.23     14.33 o 
  -5  13   9      856.10      863.78     25.86 o 
  -4  13   9       14.17       27.93      7.89 o 
  -3  13   9      194.24      155.35     11.43 o 
  -2  13   9     1247.99     1233.50     28.95 o 
  -1  13   9       61.37       52.19     13.37 o 
   0  13   9      775.92      733.57     17.32 o 
   1  13   9      220.66      200.30     10.53 o 
   2  13   9      399.93      383.83     15.90 o 
   3  13   9       89.86       84.77     10.01 o 
   4  13   9      867.01      811.72     26.37 o 
   5  13   9        8.41       -1.80     11.58 o 
   6  13   9      188.94      207.59     17.41 o 
   7  13   9      103.66      107.65     15.11 o 
   8  13   9       12.18       17.05     12.08 o 
 -11  14   9        2.54       43.77     15.85 o 
 -10  14   9       46.26       32.75     14.01 o 
  -9  14   9      165.78      173.60     18.99 o 
  -8  14   9      180.25      203.71     16.53 o 
  -7  14   9       30.89       55.94     11.21 o 
  -6  14   9       44.69       26.67      9.69 o 
  -5  14   9       53.83       65.05     11.12 o 
  -4  14   9      139.24      142.61     11.62 o 
  -3  14   9      995.61      947.73     22.84 o 
  -2  14   9      355.76      348.83     14.84 o 
  -1  14   9      136.06      120.54     10.27 o 
   0  14   9       47.76       51.07      7.59 o 
   1  14   9      355.77      297.60     13.14 o 
   2  14   9      265.38      227.67     13.30 o 
   3  14   9       67.97       78.82     11.70 o 
   4  14   9       21.52       19.64      9.80 o 
   5  14   9      101.34       57.65     11.64 o 
   6  14   9       76.04       69.05     12.76 o 
   7  14   9       53.79       37.51     12.72 o 
   8  14   9       57.54       51.79     13.77 o 
 -10  15   9       46.49       63.20     18.67 o 
  -9  15   9      321.06      309.66     22.95 o 
  -8  15   9       43.03       50.99     11.17 o 
  -7  15   9       58.10       70.02     11.99 o 
  -6  15   9      141.63      117.00     20.12 o 
  -5  15   9      192.02      199.18     13.31 o 
  -4  15   9     2012.02     1924.42     33.58 o 
  -3  15   9       22.63       23.58      8.11 o 
  -2  15   9      283.29      242.66     12.97 o 
  -1  15   9      379.12      368.30     18.12 o 
   0  15   9       12.96        6.79      6.24 o 
   1  15   9        5.89        3.16      6.90 o 
   2  15   9      771.56      710.72     20.79 o 
   3  15   9      268.46      290.26     17.53 o 
   4  15   9      302.65      300.71     18.78 o 
   5  15   9       17.84        4.25      9.38 o 
   6  15   9        0.94        7.84     14.63 o 
   7  15   9       36.27       38.96     12.68 o 
   8  15   9      116.02      145.70     20.90 o 
 -10  16   9      331.41      357.21     26.14 o 
  -9  16   9        3.62        0.87     12.26 o 
  -8  16   9       22.10       27.24     12.05 o 
  -7  16   9       76.60       83.10     12.51 o 
  -6  16   9        0.64        3.46     10.89 o 
  -5  16   9     2244.91     2102.08     36.19 o 
  -4  16   9       26.87       38.44      8.86 o 
  -3  16   9     1455.07     1410.75     28.47 o 
  -2  16   9       72.62       71.56      9.34 o 
  -1  16   9      297.34      299.85     14.15 o 
   0  16   9       65.69       67.81      8.16 o 
   1  16   9        5.95        1.21      6.89 o 
   2  16   9        5.90       -6.46      7.22 o 
   3  16   9      166.85      181.87     16.71 o 
   4  16   9      201.42      199.07     16.30 o 
   5  16   9       22.41       32.02     13.05 o 
   6  16   9        1.30       -9.33      9.33 o 
   7  16   9      132.88      157.18     25.43 o 
   8  16   9      622.19      693.04     30.54 o 
 -10  17   9       15.18        7.70     17.50 o 
  -9  17   9       79.64       73.20     15.96 o 
  -8  17   9      222.00      183.49     19.38 o 
  -7  17   9       19.37       18.52     11.79 o 
  -6  17   9        6.38       16.69      9.42 o 
  -5  17   9      123.59      156.54     14.58 o 
  -4  17   9       66.59       41.71      9.37 o 
  -3  17   9        0.01       -7.09      7.09 o 
  -2  17   9       19.72        9.27      8.17 o 
  -1  17   9      555.50      499.01     17.24 o 
   0  17   9      655.64      621.32     20.04 o 
   1  17   9      183.62      192.33     13.13 o 
   2  17   9       23.00       27.93      9.72 o 
   3  17   9      237.38      261.98     17.68 o 
   4  17   9       20.82        9.35     10.10 o 
   5  17   9       36.93       21.02     12.37 o 
   6  17   9        0.93      -13.51     15.52 o 
   7  17   9        1.04       -7.91     10.94 o 
 -10  18   9        2.14       16.90     24.74 o 
  -9  18   9        2.63       -1.30     12.15 o 
  -8  18   9       18.69       -2.70     15.58 o 
  -7  18   9       61.70       61.88     12.23 o 
  -6  18   9      198.50      213.76     18.03 o 
  -5  18   9      136.77      151.57     14.51 o 
  -4  18   9        1.90        4.13      7.78 o 
  -3  18   9       63.84       49.85      9.34 o 
  -2  18   9       21.47       11.32      9.85 o 
  -1  18   9       40.92       36.12      9.43 o 
   0  18   9      386.94      334.55     16.18 o 
   1  18   9      216.33      216.23     13.85 o 
   2  18   9      299.36      287.65     17.94 o 
   3  18   9      185.52      191.97     16.41 o 
   4  18   9      352.44      350.62     20.98 o 
   5  18   9      201.01      182.92     28.04 o 
   6  18   9       97.86       91.00     15.19 o 
   7  18   9        0.10      -10.71     10.71 o 
 -10  19   9       93.54      112.34     25.17 o 
  -9  19   9      161.26      160.74     19.44 o 
  -8  19   9       42.04       32.62     14.02 o 
  -7  19   9       84.02       74.13     15.00 o 
  -6  19   9        4.39        4.31      9.15 o 
  -5  19   9      678.63      683.50     21.80 o 
  -4  19   9       10.33       23.60      8.56 o 
  -3  19   9       12.54       15.07      8.93 o 
  -2  19   9        2.09       18.50      7.98 o 
  -1  19   9      148.22      148.49     12.76 o 
   0  19   9       22.32       21.28     11.96 o 
   1  19   9      210.88      229.62     14.44 o 
   2  19   9       25.76       12.07      9.51 o 
   3  19   9        6.52       -9.31     13.33 o 
   4  19   9      469.06      478.83     23.78 o 
   5  19   9      146.13      171.31     22.71 o 
   6  19   9        1.47       -2.79     10.21 o 
   7  19   9      212.35      207.41     20.43 o 
  -9  20   9        0.03      -14.49     14.49 o 
  -8  20   9      313.81      341.41     24.58 o 
  -7  20   9      240.52      221.01     20.36 o 
  -6  20   9       72.65       66.42     12.03 o 
  -5  20   9       38.23       66.75     13.92 o 
  -4  20   9       11.15        2.47      8.03 o 
  -3  20   9       12.48        1.91      7.73 o 
  -2  20   9       97.47      128.51     12.57 o 
  -1  20   9        8.46       -8.76      8.76 o 
   0  20   9      282.03      300.85     16.13 o 
   1  20   9       25.42       31.47     11.12 o 
   2  20   9        1.09       17.12     10.25 o 
   3  20   9       10.71       -4.30     12.89 o 
   4  20   9      108.64      127.25     15.92 o 
   5  20   9       97.84      111.26     15.73 o 
   6  20   9        8.22       19.42     12.63 o 
   7  20   9       77.03       54.73     14.97 o 
  -9  21   9       64.70       83.00     21.54 o 
  -8  21   9       56.17       56.41     15.71 o 
  -7  21   9        2.60        2.08     12.41 o 
  -6  21   9      227.55      248.96     20.40 o 
  -5  21   9       37.61       39.37      9.96 o 
  -4  21   9       21.80       15.75     11.52 o 
  -3  21   9      329.91      328.10     18.18 o 
  -2  21   9      971.12      984.41     25.31 o 
  -1  21   9       60.59       66.56     21.57 o 
   0  21   9        9.94        2.14      9.08 o 
   1  21   9      130.10      126.83     14.83 o 
   2  21   9      560.44      545.88     24.68 o 
   3  21   9       10.55       12.31     17.33 o 
   4  21   9       10.16       11.79     13.59 o 
   5  21   9      199.95      226.85     22.99 o 
   6  21   9       47.66       84.02     16.16 o 
  -9  22   9        0.65        6.68     17.78 o 
  -8  22   9       71.81       43.74     19.38 o 
  -7  22   9       73.80      108.47     17.09 o 
  -6  22   9       29.24        2.84     11.28 o 
  -5  22   9       18.70       18.82      9.30 o 
  -4  22   9      255.63      262.49     17.50 o 
  -3  22   9      273.15      279.80     15.56 o 
  -2  22   9      166.63      170.05     15.23 o 
  -1  22   9      231.01      210.33     18.63 o 
   0  22   9      164.13      183.45     19.22 o 
   1  22   9        8.36       -8.30     15.24 o 
   2  22   9       69.17       68.25     13.27 o 
   3  22   9      191.30      196.78     18.26 o 
   4  22   9        0.03       -4.02     15.33 o 
   5  22   9      101.31       98.77     24.44 o 
   6  22   9      159.03      163.01     18.92 o 
  -8  23   9       24.64       17.16     17.18 o 
  -7  23   9      304.93      330.93     32.21 o 
  -6  23   9        2.40       11.34     12.34 o 
  -5  23   9      108.84      140.38     15.12 o 
  -4  23   9       36.46       43.62      9.69 o 
  -3  23   9        0.26       -3.58      7.87 o 
  -2  23   9       53.56       34.85     11.01 o 
  -1  23   9       14.81       20.30     14.98 o 
   0  23   9        2.82       -6.71     11.08 o 
   1  23   9      418.57      520.28     24.64 o 
   2  23   9        4.61      -11.96     17.59 o 
   3  23   9      248.09      222.52     19.68 o 
   4  23   9        0.00       16.60     12.95 o 
   5  23   9        4.74      -15.94     15.94 o 
   6  23   9       30.33       13.82     13.34 o 
  -8  24   9       10.09       13.58     17.07 o 
  -7  24   9       48.50       47.88     14.92 o 
  -6  24   9        3.88       -0.17     11.31 o 
  -5  24   9       13.04       17.73     10.69 o 
  -4  24   9      572.32      571.92     21.01 o 
  -3  24   9        3.46       -4.59      9.18 o 
  -2  24   9      113.49      103.98     17.68 o 
  -1  24   9        3.41        0.57      9.99 o 
   0  24   9       15.32       16.97     12.49 o 
   1  24   9      231.71      271.72     19.97 o 
   2  24   9       65.91       75.49     14.03 o 
   3  24   9      131.45      164.08     18.14 o 
   4  24   9      531.11      577.61     28.04 o 
   5  24   9       45.38       24.45     13.63 o 
  -7  25   9        1.45       10.86     16.64 o 
  -6  25   9      169.02      204.04     20.15 o 
  -5  25   9       22.18       29.09     13.50 o 
  -4  25   9       16.23       15.83      9.19 o 
  -3  25   9        0.02       -4.24      9.37 o 
  -2  25   9      270.86      274.19     18.50 o 
  -1  25   9        4.70       20.32     16.59 o 
   0  25   9        1.18      -11.75     11.75 o 
   1  25   9      184.90      211.73     21.27 o 
   2  25   9      282.90      261.89     20.60 o 
   3  25   9       89.41      103.19     16.56 o 
   4  25   9        5.52       -3.13     14.11 o 
   5  25   9       49.66       51.17     15.22 o 
  -7  26   9        2.16       -1.42     20.52 o 
  -6  26   9       82.94      109.65     17.61 o 
  -5  26   9       28.37       13.14     11.35 o 
  -4  26   9        6.74      -12.37     12.37 o 
  -3  26   9      198.69      250.40     18.31 o 
  -2  26   9        0.29       -2.14     10.28 o 
  -1  26   9       91.43      105.56     20.36 o 
   0  26   9       84.71       79.00     16.74 o 
   1  26   9        0.38      -11.61     11.61 o 
   2  26   9        6.65       10.16     12.15 o 
   3  26   9        5.11        4.39     23.34 o 
   4  26   9       64.66       46.49     15.15 o 
  -6  27   9        7.99       41.94     18.29 o 
  -5  27   9        0.49       -7.21     11.32 o 
  -4  27   9      314.90      328.01     35.75 o 
  -3  27   9       86.93       99.74     14.65 o 
  -2  27   9       22.53       14.06     16.60 o 
  -1  27   9       93.19      135.58     33.49 o 
   0  27   9        0.00        3.34     13.87 o 
   1  27   9        2.96        2.62     12.93 o 
   2  27   9        2.91      -11.50     11.50 o 
   3  27   9       36.76        8.51     15.76 o 
   4  27   9       80.45       73.38     20.99 o 
  -5  28   9       48.02       52.60     16.11 o 
  -4  28   9        1.70       18.94     14.03 o 
  -3  28   9       94.98       88.54     14.78 o 
  -2  28   9       18.34       11.31     12.80 o 
  -1  28   9       13.11       -2.15     14.48 o 
   0  28   9      165.73      134.89     19.87 o 
   1  28   9       16.77       30.15     21.19 o 
   2  28   9       25.29       20.61     25.15 o 
   3  28   9       53.90       82.85     17.60 o 
  -4  29   9       10.79       14.73     14.22 o 
  -3  29   9        1.40        0.85     13.44 o 
  -2  29   9        3.60       42.96     15.08 o 
  -1  29   9       49.78       77.47     20.36 o 
   0  29   9       11.81       18.68     14.84 o 
   1  29   9      163.66      217.41     28.21 o 
   2  29   9       47.73       74.23     26.17 o 
  -3  30   9       53.27       33.06     19.13 o 
  -2  30   9      250.45      272.76     23.81 o 
  -1  30   9      121.00      178.08     33.55 o 
   0  30   9       47.51       38.86     16.44 o 
   1  30   9       26.99        9.97     20.83 o 
 -11   0  10       70.90       86.76     20.48 o 
 -10   0  10     1083.73     1089.70     67.58 o 
  -9   0  10        6.14       15.62     14.48 o 
  -8   0  10      223.48      233.65     24.08 o 
  -7   0  10     1494.57     1350.61     69.99 o 
  -6   0  10      802.57      845.68     43.44 o 
  -5   0  10      140.88      133.16     18.47 o 
  -4   0  10      148.17      131.49     27.45 o 
  -3   0  10        3.29       -0.97      9.79 o 
  -2   0  10        3.25       15.69     11.07 o 
  -1   0  10       87.59       85.63     15.34 o 
   0   0  10     1473.43     1281.32     32.64 o 
   1   0  10        7.54       -0.70      8.94 o 
   2   0  10     5439.18     5094.40     72.47 o 
   3   0  10      293.87      292.58     17.47 o 
   4   0  10      134.31      123.96     13.84 o 
   5   0  10      898.08      861.02     29.45 o 
   6   0  10     1229.88     1185.55     43.36 o 
   7   0  10      235.86      210.46     23.28 o 
   8   0  10      150.70      120.68     31.98 o 
 -11   1  10      368.07      420.36     23.55 o 
 -10   1  10       11.27       23.90     11.00 o 
  -9   1  10      190.07      191.97     23.86 o 
  -8   1  10      117.42      123.16     14.07 o 
  -7   1  10       18.39       25.26      9.36 o 
  -6   1  10        1.23       -6.92      7.82 o 
  -5   1  10      421.06      413.59     18.90 o 
  -4   1  10        5.42       13.87      8.03 o 
  -3   1  10      332.96      293.96     16.03 o 
  -2   1  10       17.29       12.61      8.06 o 
  -1   1  10      211.53      227.33     14.34 o 
   0   1  10      128.90      170.30     11.00 o 
   1   1  10       55.05       57.45      7.00 o 
   2   1  10       45.34       50.49      7.28 o 
   3   1  10      391.18      403.90     13.91 o 
   4   1  10       10.63        9.97      7.20 o 
   5   1  10        8.56       10.27      7.31 o 
   6   1  10        0.08        7.40      7.83 o 
   7   1  10       41.83       28.16     10.38 o 
   8   1  10       22.66        3.02     20.52 o 
   9   1  10       90.57      102.12     22.31 o 
 -11   2  10       12.16        9.04     11.63 o 
 -10   2  10      120.48      121.75     15.21 o 
  -9   2  10       30.14       17.79     10.47 o 
  -8   2  10        9.82       -3.15      8.44 o 
  -7   2  10       29.18       12.71      8.81 o 
  -6   2  10        6.12        8.69      8.30 o 
  -5   2  10      236.21      242.49     15.60 o 
  -4   2  10      112.90       81.50     11.01 o 
  -3   2  10      236.72      222.67     14.37 o 
  -2   2  10      178.34      164.78     12.90 o 
  -1   2  10      324.14      326.69     16.24 o 
   0   2  10      139.58      159.84     14.25 o 
   1   2  10      115.46      115.21     11.53 o 
   2   2  10       61.63       81.71      8.46 o 
   3   2  10        5.61        4.69      5.91 o 
   4   2  10      100.10       87.54      9.15 o 
   5   2  10       30.36       24.15      7.33 o 
   6   2  10      306.90      363.07     16.89 o 
   7   2  10        0.24       -7.12     12.15 o 
   8   2  10       73.65       74.22     34.70 o 
   9   2  10        2.99       22.36     16.90 o 
 -11   3  10      113.88       99.64     19.25 o 
 -10   3  10      159.40      180.77     16.89 o 
  -9   3  10      143.80      131.84     15.08 o 
  -8   3  10        4.71       -1.50     11.67 o 
  -7   3  10      186.43      186.91     19.68 o 
  -6   3  10      199.83      189.37     14.66 o 
  -5   3  10       37.58       16.79      8.69 o 
  -4   3  10      141.69      149.55     13.06 o 
  -3   3  10       15.85       25.74      8.64 o 
  -2   3  10        0.63        7.08      7.34 o 
  -1   3  10       94.36      108.34     11.54 o 
   0   3  10      754.21      667.12     15.05 o 
   1   3  10        0.35       -1.95      5.00 o 
   2   3  10      575.34      540.40     15.07 o 
   3   3  10       39.81       48.81      9.43 o 
   4   3  10       29.97       45.37      9.57 o 
   5   3  10       88.41       66.24      9.91 o 
   6   3  10      132.34      129.13     12.01 o 
   7   3  10      106.42      136.50     15.12 o 
   8   3  10      126.85      140.75     22.29 o 
   9   3  10      196.69      168.25     26.44 o 
 -11   4  10       32.43       22.30     12.89 o 
 -10   4  10       21.68       11.82     11.03 o 
  -9   4  10       13.44       13.19      9.76 o 
  -8   4  10      143.53      137.98     14.61 o 
  -7   4  10      458.65      426.61     20.32 o 
  -6   4  10       85.77       77.18     11.33 o 
  -5   4  10      462.59      460.13     19.63 o 
  -4   4  10     3450.82     3296.83     61.57 o 
  -3   4  10     2616.36     2586.57     44.18 o 
  -2   4  10      343.57      365.80     17.23 o 
  -1   4  10      400.00      411.98     17.93 o 
   0   4  10      115.64       94.82      7.53 o 
   1   4  10      815.44      705.29     16.45 o 
   2   4  10      367.60      389.63     13.35 o 
   3   4  10      151.69      138.79      9.72 o 
   4   4  10       37.84       35.69      7.28 o 
   5   4  10       20.91       13.23      7.25 o 
   6   4  10      188.30      204.39     13.87 o 
   7   4  10      547.38      522.12     23.44 o 
   8   4  10       53.64       52.49     13.93 o 
 -11   5  10      159.07      172.18     17.85 o 
 -10   5  10       13.05        4.23     10.59 o 
  -9   5  10       96.88       80.80     14.28 o 
  -8   5  10      492.32      486.57     22.22 o 
  -7   5  10       15.93       15.42      8.82 o 
  -6   5  10       66.22       52.86     10.67 o 
  -5   5  10      303.18      269.52     16.24 o 
  -4   5  10      598.97      631.16     22.33 o 
  -3   5  10        1.52        1.25      7.86 o 
  -2   5  10       10.59       21.67      8.29 o 
  -1   5  10      140.00      126.73     10.98 o 
   0   5  10       33.91       25.89     11.29 o 
   1   5  10       90.81      100.92     11.29 o 
   2   5  10      241.95      240.81     12.31 o 
   3   5  10       84.71       72.09      8.06 o 
   4   5  10        1.30       -4.07      5.83 o 
   5   5  10       24.40       11.28     11.55 o 
   6   5  10      150.62      121.08     13.97 o 
   7   5  10      259.28      285.47     19.13 o 
   8   5  10        0.10       -3.10     11.05 o 
 -11   6  10       48.38       93.52     15.24 o 
 -10   6  10      118.15      127.41     15.53 o 
  -9   6  10      276.47      278.15     18.69 o 
  -8   6  10       95.55       90.69     13.24 o 
  -7   6  10      134.05      125.49     13.68 o 
  -6   6  10       63.28       51.02     10.51 o 
  -5   6  10      332.49      304.79     17.09 o 
  -4   6  10     1349.79     1283.35     30.96 o 
  -3   6  10       18.04        6.45      7.93 o 
  -2   6  10        4.24       19.46      8.26 o 
  -1   6  10       95.20       77.82      8.75 o 
   0   6  10      355.11      344.05     14.14 o 
   1   6  10       84.45       91.85      8.10 o 
   2   6  10      443.56      423.11     14.44 o 
   3   6  10       46.62       40.47      7.20 o 
   4   6  10      254.77      269.90     14.30 o 
   5   6  10       11.37        5.02      8.00 o 
   6   6  10      164.12      164.49     15.41 o 
   7   6  10        1.81        5.14     10.26 o 
   8   6  10       70.87       82.16     14.15 o 
 -11   7  10      165.72      157.47     17.13 o 
 -10   7  10      128.42      128.91     15.45 o 
  -9   7  10        6.23       13.70     16.55 o 
  -8   7  10       13.26       10.12     11.76 o 
  -7   7  10       87.37       96.34     12.88 o 
  -6   7  10      704.28      648.66     23.47 o 
  -5   7  10       88.97       85.59     11.67 o 
  -4   7  10       70.81       86.64     11.42 o 
  -3   7  10      166.59      171.74     13.60 o 
  -2   7  10      296.93      312.79     17.68 o 
  -1   7  10      517.92      504.55     18.15 o 
   0   7  10      728.99      746.18     19.42 o 
   1   7  10      758.73      794.54     24.63 o 
   2   7  10      712.60      693.53     17.28 o 
   3   7  10        5.36       -5.91      5.91 o 
   4   7  10       17.83        6.60      7.30 o 
   5   7  10        1.20        0.31      8.15 o 
   6   7  10        0.12        7.09      8.98 o 
   7   7  10       82.70      113.23     15.02 o 
   8   7  10        0.25      -13.33     13.33 o 
 -11   8  10      176.98      163.63     24.49 o 
 -10   8  10        2.14       15.50     11.17 o 
  -9   8  10       19.36       17.63     10.66 o 
  -8   8  10       91.85       81.61     12.40 o 
  -7   8  10       17.66       23.96      9.59 o 
  -6   8  10      514.33      476.41     20.68 o 
  -5   8  10      256.79      227.04     15.46 o 
  -4   8  10      377.42      383.68     18.19 o 
  -3   8  10      714.18      697.88     23.52 o 
  -2   8  10       70.37       76.18     10.91 o 
  -1   8  10      150.47      185.60     11.41 o 
   0   8  10       20.51       28.35      7.82 o 
   1   8  10      527.11      455.53     14.30 o 
   2   8  10      100.46       96.97      8.63 o 
   3   8  10      312.81      324.92     14.01 o 
   4   8  10       78.05      100.86     10.83 o 
   5   8  10      159.22      156.56     14.85 o 
   6   8  10       57.27       43.45     18.03 o 
   7   8  10      165.46      148.81     16.08 o 
   8   8  10       13.44        3.43     10.94 o 
 -11   9  10      115.49      162.57     20.84 o 
 -10   9  10        0.51        7.28     10.37 o 
  -9   9  10      107.09      101.80     14.27 o 
  -8   9  10        0.04       -4.48      8.72 o 
  -7   9  10       93.69       82.12     12.27 o 
  -6   9  10      641.61      556.81     22.21 o 
  -5   9  10        6.64        2.34      8.41 o 
  -4   9  10      101.04      100.08     12.04 o 
  -3   9  10      164.24      148.03     13.17 o 
  -2   9  10        5.55        0.06      9.58 o 
  -1   9  10       92.26       86.25      9.48 o 
   0   9  10     2153.67     2072.42     33.35 o 
   1   9  10        9.44        3.71      6.16 o 
   2   9  10      282.13      269.95     12.07 o 
   3   9  10      225.95      212.83     12.91 o 
   4   9  10       39.82       47.41      9.09 o 
   5   9  10        0.28        9.26     10.63 o 
   6   9  10      105.08      111.75     14.41 o 
   7   9  10        0.68       21.53     18.64 o 
   8   9  10        3.04       21.73     14.11 o 
 -11  10  10       24.81       37.62     15.46 o 
 -10  10  10        0.01       -9.84      9.84 o 
  -9  10  10      349.56      319.92     20.14 o 
  -8  10  10       18.19       36.16     11.67 o 
  -7  10  10        0.38        0.35      8.97 o 
  -6  10  10      181.76      193.41     15.49 o 
  -5  10  10        7.09       14.06      9.04 o 
  -4  10  10      690.95      639.85     29.61 o 
  -3  10  10        5.19        6.52      8.17 o 
  -2  10  10        7.28       21.37      7.83 o 
  -1  10  10       28.11       23.82      7.65 o 
   0  10  10       72.47      104.50      9.84 o 
   1  10  10       78.77       97.02      8.73 o 
   2  10  10        6.24        8.60      6.27 o 
   3  10  10      297.57      297.86     14.91 o 
   4  10  10       86.96      101.36     14.63 o 
   5  10  10       84.91       74.84     14.91 o 
   6  10  10      306.47      315.13     23.78 o 
   7  10  10      195.66      218.91     18.52 o 
   8  10  10      106.25      108.46     19.60 o 
 -11  11  10       70.62       77.09     19.45 o 
 -10  11  10       30.75        0.07     12.24 o 
  -9  11  10        0.05        7.77     10.29 o 
  -8  11  10        1.24       -6.20      8.97 o 
  -7  11  10        4.91       -7.79      7.79 o 
  -6  11  10       14.18       16.53      9.08 o 
  -5  11  10        0.88       -7.84      7.84 o 
  -4  11  10      739.77      711.39     23.87 o 
  -3  11  10       22.00       27.47      9.15 o 
  -2  11  10      538.12      531.25     18.01 o 
  -1  11  10        2.91       11.80      7.76 o 
   0  11  10      644.01      611.48     22.90 o 
   1  11  10       39.58       44.59      7.56 o 
   2  11  10     1069.16      939.64     28.32 o 
   3  11  10      200.21      196.72     13.17 o 
   4  11  10        0.63        1.23      8.88 o 
   5  11  10        0.01        2.76      8.71 o 
   6  11  10      398.12      433.21     25.17 o 
   7  11  10       18.18       39.71     12.37 o 
   8  11  10       11.51       13.02     12.03 o 
 -10  12  10      424.33      446.27     28.04 o 
  -9  12  10        0.01       -5.51     10.45 o 
  -8  12  10        2.45       -6.59      8.96 o 
  -7  12  10      100.29       87.73     13.02 o 
  -6  12  10      157.66      126.40     13.95 o 
  -5  12  10      117.19       89.39     12.16 o 
  -4  12  10        1.67       18.40      8.81 o 
  -3  12  10      579.19      540.63     29.35 o 
  -2  12  10      129.03      147.30     12.26 o 
  -1  12  10       56.38       59.11      9.60 o 
   0  12  10      222.53      220.83     12.74 o 
   1  12  10      249.68      229.55     11.47 o 
   2  12  10      171.86      184.71     13.98 o 
   3  12  10       78.92      101.54     11.03 o 
   4  12  10       23.61       13.74      9.23 o 
   5  12  10        0.13       -5.62     11.58 o 
   6  12  10      234.42      242.01     23.68 o 
   7  12  10      171.94      209.47     18.58 o 
   8  12  10       40.22       44.54     17.42 o 
 -10  13  10      159.85      151.92     27.70 o 
  -9  13  10       16.21       17.08     10.77 o 
  -8  13  10      669.00      740.00     27.28 o 
  -7  13  10       66.73       66.81     21.21 o 
  -6  13  10        4.41      -13.60     13.60 o 
  -5  13  10      900.77      883.14     27.08 o 
  -4  13  10      151.45      171.72     15.95 o 
  -3  13  10       64.99       66.88     10.59 o 
  -2  13  10      222.55      221.47     13.07 o 
  -1  13  10        5.84       10.70      7.01 o 
   0  13  10       27.19       20.35      7.74 o 
   1  13  10       16.18       10.91      7.50 o 
   2  13  10       93.96       96.65     10.53 o 
   3  13  10       30.90       52.27     10.90 o 
   4  13  10       32.57       32.74     11.89 o 
   5  13  10        3.15       17.76      9.88 o 
   6  13  10       81.63       84.89     14.08 o 
   7  13  10        0.10       -8.56     16.03 o 
 -10  14  10       55.36       78.07     16.57 o 
  -9  14  10       36.56       34.38     13.76 o 
  -8  14  10       24.43       36.80     11.73 o 
  -7  14  10       14.00        3.67      9.21 o 
  -6  14  10        5.12       -6.02      9.32 o 
  -5  14  10      138.77      109.57     13.30 o 
  -4  14  10        8.13       -6.14      8.03 o 
  -3  14  10        0.04       -0.27      7.82 o 
  -2  14  10       38.65       34.60      8.40 o 
  -1  14  10      131.20      116.58     10.40 o 
   0  14  10        0.45        3.55      7.18 o 
   1  14  10      103.51       90.59     10.55 o 
   2  14  10        0.15        6.44      7.14 o 
   3  14  10      466.45      441.26     28.43 o 
   4  14  10       38.39       50.53     17.94 o 
   5  14  10        1.24       -2.76      8.80 o 
   6  14  10       13.71       16.17     11.06 o 
   7  14  10      197.48      254.31     21.69 o 
 -10  15  10        0.02        3.20     13.00 o 
  -9  15  10      111.15       94.11     16.94 o 
  -8  15  10       16.99       30.21     11.19 o 
  -7  15  10       23.09       10.94     15.94 o 
  -6  15  10        2.29       -6.11      8.76 o 
  -5  15  10       18.81       33.43     10.48 o 
  -4  15  10       28.62       26.95     10.31 o 
  -3  15  10      142.25      127.71     11.49 o 
  -2  15  10        0.72       -6.22      7.64 o 
  -1  15  10      136.93      152.03     11.61 o 
   0  15  10        3.11        0.50      7.17 o 
   1  15  10        2.35        9.33     13.67 o 
   2  15  10      392.52      372.07     18.43 o 
   3  15  10      218.64      217.10     17.64 o 
   4  15  10        4.89        6.18      9.62 o 
   5  15  10      215.18      246.18     22.12 o 
   6  15  10       16.36        3.54     11.10 o 
   7  15  10       28.51       31.93     12.92 o 
 -10  16  10       37.22       39.02     15.43 o 
  -9  16  10        0.54       23.40     17.89 o 
  -8  16  10      178.46      182.81     17.15 o 
  -7  16  10        0.02       -3.94     10.00 o 
  -6  16  10        1.04        3.50      9.53 o 
  -5  16  10      569.97      644.78     24.34 o 
  -4  16  10      486.92      458.20     22.30 o 
  -3  16  10        0.35        1.28      7.58 o 
  -2  16  10       87.52       97.55     10.65 o 
  -1  16  10      299.29      301.60     14.82 o 
   0  16  10       58.57       45.87     11.80 o 
   1  16  10       26.65       23.27      9.54 o 
   2  16  10       38.70       37.61     10.52 o 
   3  16  10       77.38       75.93     15.68 o 
   4  16  10      202.49      172.81     16.55 o 
   5  16  10       13.17       -0.95     10.63 o 
   6  16  10      103.29      111.41     16.04 o 
   7  16  10        0.20       27.62     13.28 o 
  -9  17  10        0.06      -13.39     13.39 o 
  -8  17  10        0.00      -10.73     10.73 o 
  -7  17  10      412.74      444.48     22.60 o 
  -6  17  10      405.13      469.00     22.21 o 
  -5  17  10      309.55      314.85     18.60 o 
  -4  17  10       77.91       82.94     12.89 o 
  -3  17  10       28.75       45.18      9.51 o 
  -2  17  10       84.33       96.43     10.72 o 
  -1  17  10      240.04      219.41     13.25 o 
   0  17  10       97.96       82.02     13.88 o 
   1  17  10      101.07      125.34     15.42 o 
   2  17  10       71.08       82.49     12.87 o 
   3  17  10      163.06      175.16     16.33 o 
   4  17  10        7.26       13.84      9.88 o 
   5  17  10      127.79      126.72     15.98 o 
   6  17  10      111.85      119.90     18.72 o 
   7  17  10      587.91      568.43     28.79 o 
  -9  18  10      289.80      315.90     31.51 o 
  -8  18  10       21.64       10.09     12.41 o 
  -7  18  10       28.88       53.29     15.19 o 
  -6  18  10      259.76      233.56     17.33 o 
  -5  18  10       22.04       28.51     10.48 o 
  -4  18  10       50.46       38.68     11.41 o 
  -3  18  10      459.09      443.03     19.05 o 
  -2  18  10      704.68      737.60     22.02 o 
  -1  18  10       23.05       26.55     12.11 o 
   0  18  10       72.00       65.41     11.67 o 
   1  18  10        0.75        9.32     10.47 o 
   2  18  10      218.88      223.96     17.50 o 
   3  18  10       85.19      119.33     14.96 o 
   4  18  10        4.72       -9.40      9.40 o 
   5  18  10       62.17       90.14     14.59 o 
   6  18  10       96.36       87.97     15.58 o 
  -9  19  10      459.35      546.20     88.70 o 
  -8  19  10       19.25       35.71     14.40 o 
  -7  19  10      403.79      444.09     22.85 o 
  -6  19  10      101.82      125.81     25.52 o 
  -5  19  10        2.79       -0.91      9.50 o 
  -4  19  10      193.42      187.08     17.07 o 
  -3  19  10       26.24       39.51     13.73 o 
  -2  19  10      769.51      749.90     22.12 o 
  -1  19  10        0.02       27.69     11.51 o 
   0  19  10        1.14       10.69     11.55 o 
   1  19  10      322.43      363.67     23.88 o 
   2  19  10      519.02      560.68     24.47 o 
   3  19  10       42.29       58.74     13.16 o 
   4  19  10        1.11      -10.94     10.94 o 
   5  19  10        0.28       -6.32     10.86 o 
   6  19  10        4.20       25.18     17.68 o 
  -9  20  10       76.44       85.23     18.67 o 
  -8  20  10       44.23       63.92     18.78 o 
  -7  20  10        1.27        4.03     25.98 o 
  -6  20  10        3.79        4.64     10.53 o 
  -5  20  10      551.65      525.85     23.24 o 
  -4  20  10      329.63      364.94     19.84 o 
  -3  20  10      290.69      319.82     19.30 o 
  -2  20  10       11.63       -0.38     14.98 o 
  -1  20  10       13.97        0.90      9.19 o 
   0  20  10       14.74       27.32     10.76 o 
   1  20  10       97.89      100.24     16.24 o 
   2  20  10        4.26        5.15     11.60 o 
   3  20  10     1182.37     1263.02     36.18 o 
   4  20  10      157.51      168.23     22.35 o 
   5  20  10      234.72      219.09     23.79 o 
   6  20  10      608.77      661.14     30.51 o 
  -8  21  10      334.68      350.08     25.89 o 
  -7  21  10       40.89       77.08     19.45 o 
  -6  21  10      106.47      108.71     19.45 o 
  -5  21  10       10.14       14.17     10.45 o 
  -4  21  10      213.95      225.52     17.18 o 
  -3  21  10       13.55       20.19     12.40 o 
  -2  21  10       25.84       32.52     10.27 o 
  -1  21  10      183.90      176.28     15.74 o 
   0  21  10        0.74      -14.74     17.70 o 
   1  21  10        0.42       -8.45     10.47 o 
   2  21  10        3.18       16.23     14.21 o 
   3  21  10       61.79       52.83     13.29 o 
   4  21  10       60.49       49.07     13.80 o 
   5  21  10      260.72      287.34     22.40 o 
  -8  22  10       89.27       60.40     16.54 o 
  -7  22  10        2.41        5.57     13.62 o 
  -6  22  10       21.64        9.44     10.98 o 
  -5  22  10       23.38       38.69     11.71 o 
  -4  22  10       65.14       86.48     23.05 o 
  -3  22  10        8.66       -4.72      9.11 o 
  -2  22  10        2.98       16.43     10.15 o 
  -1  22  10      121.70      149.09     15.36 o 
   0  22  10      278.40      316.11     24.02 o 
   1  22  10      188.22      193.88     22.52 o 
   2  22  10        4.10        6.64     11.76 o 
   3  22  10      129.85      159.62     17.47 o 
   4  22  10      153.97      177.95     18.60 o 
   5  22  10        7.42       11.90     13.19 o 
  -7  23  10      685.89      741.12     43.84 o 
  -6  23  10        0.03        1.41     11.84 o 
  -5  23  10      378.64      405.19     21.82 o 
  -4  23  10       52.09       58.88     12.14 o 
  -3  23  10       58.98       59.71     12.66 o 
  -2  23  10      364.60      367.95     26.48 o 
  -1  23  10       88.60      116.10     14.46 o 
   0  23  10       32.61       54.00     14.36 o 
   1  23  10        9.65        3.12     10.96 o 
   2  23  10      125.64      106.41     18.07 o 
   3  23  10        8.10       -3.51     12.09 o 
   4  23  10       78.81       71.76     23.27 o 
   5  23  10       15.71      -13.60     13.60 o 
  -7  24  10      187.74      209.61     22.10 o 
  -6  24  10        0.05       18.34     12.80 o 
  -5  24  10        2.45        5.49     12.06 o 
  -4  24  10      156.18      145.44     19.34 o 
  -3  24  10       52.07       57.12     12.24 o 
  -2  24  10       28.07       45.38     12.02 o 
  -1  24  10      135.61      124.95     28.60 o 
   0  24  10       77.61      124.04     18.22 o 
   1  24  10        2.96        2.73     12.70 o 
   2  24  10        6.32       11.67     13.79 o 
   3  24  10        1.54        1.83     13.41 o 
   4  24  10        2.51       13.25     13.29 o 
  -6  25  10       46.41       69.78     15.86 o 
  -5  25  10       11.77        3.42     11.86 o 
  -4  25  10       43.39       47.11     14.13 o 
  -3  25  10      501.40      573.04     25.00 o 
  -2  25  10      120.65      121.29     15.39 o 
  -1  25  10      273.59      364.29     25.14 o 
   0  25  10        0.06      -11.43     11.43 o 
   1  25  10        3.50      -19.58     24.40 o 
   2  25  10       39.94       63.13     16.72 o 
   3  25  10       25.74       50.68     16.81 o 
  -6  26  10      103.46      132.02     18.93 o 
  -5  26  10        7.36       39.39     17.78 o 
  -4  26  10       19.12       25.53     13.30 o 
  -3  26  10      114.48      156.19     18.99 o 
  -2  26  10       15.29       44.02     14.61 o 
  -1  26  10        5.26       23.48     13.28 o 
   0  26  10       58.58       65.42     16.49 o 
   1  26  10        0.20       -8.69     20.42 o 
   2  26  10        9.18        8.57     14.11 o 
   3  26  10       20.19       21.73     15.10 o 
  -5  27  10      109.93      147.49     32.89 o 
  -4  27  10       99.62      111.35     22.19 o 
  -3  27  10       59.33       79.55     19.42 o 
  -2  27  10       40.49       44.06     14.90 o 
  -1  27  10       36.87       37.65     13.91 o 
   0  27  10       68.82      123.25     19.66 o 
   1  27  10      464.77      505.74     43.68 o 
   2  27  10        3.65        5.95     21.78 o 
  -4  28  10        0.62        5.29     24.74 o 
  -3  28  10       53.06       55.36     15.79 o 
  -2  28  10       67.90       85.34     17.04 o 
  -1  28  10       11.92       50.12     15.67 o 
   0  28  10      102.21      167.16     21.95 o 
   1  28  10       22.77       16.61     15.20 o 
  -2  29  10       16.70       56.70     16.23 o 
  -1  29  10       72.13      121.92     20.06 o 
 -11   1  11       63.95       67.26     14.69 o 
 -10   1  11       11.69       -0.56      9.97 o 
  -9   1  11      464.99      424.74     22.68 o 
  -8   1  11       12.51       -0.64      9.41 o 
  -7   1  11      450.97      393.02     20.45 o 
  -6   1  11       10.65       -7.58      7.58 o 
  -5   1  11      144.75      134.54     13.63 o 
  -4   1  11      279.09      269.59     18.86 o 
  -3   1  11      555.34      493.54     38.58 o 
  -2   1  11       60.85       51.22     10.20 o 
  -1   1  11        9.28        7.22      8.19 o 
   0   1  11      627.58      549.44     21.04 o 
   1   1  11        0.38       -7.42      7.42 o 
   2   1  11       82.29       81.77      8.70 o 
   3   1  11      415.98      417.87     14.79 o 
   4   1  11        0.54       -5.70      6.42 o 
   5   1  11      194.43      215.98     12.57 o 
   6   1  11      122.63      152.52     14.77 o 
   7   1  11      144.86      167.69     22.99 o 
   8   1  11        6.12       20.03     16.67 o 
 -11   2  11      113.79      139.55     17.25 o 
 -10   2  11      135.87      117.54     15.82 o 
  -9   2  11      255.80      304.32     20.24 o 
  -8   2  11       53.34       31.35     11.04 o 
  -7   2  11        0.01      -10.47     11.84 o 
  -6   2  11      425.78      387.86     19.93 o 
  -5   2  11        6.50        7.76      8.41 o 
  -4   2  11     1573.85     1517.21     35.07 o 
  -3   2  11      186.54      180.43     14.41 o 
  -2   2  11     2159.55     2052.99     40.02 o 
  -1   2  11     1162.37      971.52     28.83 o 
   0   2  11      235.27      205.01     14.71 o 
   1   2  11        0.11       -7.06      7.06 o 
   2   2  11       13.40       24.85      7.77 o 
   3   2  11      138.67      154.25     11.83 o 
   4   2  11       12.73       24.07      8.23 o 
   5   2  11       55.11       49.43     12.30 o 
   6   2  11      486.17      515.12     22.30 o 
   7   2  11       41.13       78.69     20.68 o 
   8   2  11      751.80      867.94     44.27 o 
 -11   3  11       31.14       16.05     12.20 o 
 -10   3  11        5.70       10.99     10.77 o 
  -9   3  11       79.90       84.31     13.54 o 
  -8   3  11        0.00       -3.08      8.80 o 
  -7   3  11       35.19       36.46     14.54 o 
  -6   3  11       41.46       41.62     12.97 o 
  -5   3  11      162.35      146.93     14.11 o 
  -4   3  11       77.02       73.56     11.35 o 
  -3   3  11      329.31      323.55     17.59 o 
  -2   3  11        6.81       20.57      9.09 o 
  -1   3  11      204.99      188.98     14.52 o 
   0   3  11      660.46      689.15     23.15 o 
   1   3  11      222.43      213.66     14.73 o 
   2   3  11      302.51      291.60     12.57 o 
   3   3  11       26.14       30.12      7.38 o 
   4   3  11       33.69       35.70     12.20 o 
   5   3  11       33.34       45.00      9.33 o 
   6   3  11        8.67       10.57      9.74 o 
   7   3  11      302.85      353.65     24.02 o 
   8   3  11       26.30       15.59     15.22 o 
 -11   4  11      140.84      152.58     17.92 o 
 -10   4  11       64.47       54.63     13.44 o 
  -9   4  11        4.90       16.33     10.91 o 
  -8   4  11       10.70        9.81      9.51 o 
  -7   4  11      124.65      160.66     17.94 o 
  -6   4  11      261.01      233.61     16.97 o 
  -5   4  11        0.15        2.89      8.39 o 
  -4   4  11      278.27      287.48     17.39 o 
  -3   4  11       54.63       49.02     11.58 o 
  -2   4  11       71.06       77.94     11.15 o 
  -1   4  11      201.88      193.79     14.51 o 
   0   4  11      370.78      368.84     17.89 o 
   1   4  11      500.76      490.56     17.12 o 
   2   4  11      633.55      560.32     16.09 o 
   3   4  11      315.73      332.69     13.62 o 
   4   4  11      277.56      253.20     13.90 o 
   5   4  11      113.46      134.38     12.31 o 
   6   4  11      102.15       86.87     13.44 o 
   7   4  11       35.83       18.72     13.52 o 
   8   4  11       51.39       68.61     19.84 o 
 -11   5  11       59.36       64.31     14.72 o 
 -10   5  11        3.28       -9.66      9.66 o 
  -9   5  11        0.49        0.35      9.97 o 
  -8   5  11      252.57      250.56     18.04 o 
  -7   5  11        5.45        3.02      9.14 o 
  -6   5  11       19.89        9.72      8.73 o 
  -5   5  11       64.58       65.42     11.41 o 
  -4   5  11      204.06      186.58     14.84 o 
  -3   5  11      256.28      243.68     16.10 o 
  -2   5  11      466.25      464.88     20.99 o 
  -1   5  11       56.93       55.65     10.47 o 
   0   5  11      154.94      129.60     12.94 o 
   1   5  11      137.63      122.97     10.71 o 
   2   5  11       24.60       33.09      7.16 o 
   3   5  11        4.34        2.17      6.57 o 
   4   5  11      808.15      829.46     23.21 o 
   5   5  11      194.47      232.17     16.73 o 
   6   5  11      285.46      330.04     19.90 o 
   7   5  11       12.78       26.00     11.22 o 
   8   5  11      198.64      227.14     22.38 o 
 -11   6  11      172.34      178.84     18.76 o 
 -10   6  11        0.54        7.25     10.78 o 
  -9   6  11       64.83       80.71     13.82 o 
  -8   6  11      455.39      473.16     23.11 o 
  -7   6  11      185.68      200.82     16.51 o 
  -6   6  11        0.88       -6.01      9.49 o 
  -5   6  11      841.79      789.12     26.20 o 
  -4   6  11      149.09      112.69     13.07 o 
  -3   6  11       17.03       12.81      8.87 o 
  -2   6  11        3.70       -8.06      8.06 o 
  -1   6  11      637.67      629.25     22.91 o 
   0   6  11       55.43       43.26     10.13 o 
   1   6  11      209.31      219.53     13.05 o 
   2   6  11      797.06      754.85     18.61 o 
   3   6  11        3.00        7.03      7.02 o 
   4   6  11        2.50        0.62      7.17 o 
   5   6  11       58.75       83.05     12.84 o 
   6   6  11      330.28      313.57     19.83 o 
   7   6  11       15.32       -6.98     11.50 o 
 -11   7  11       14.89       10.58     14.72 o 
 -10   7  11       12.71       -0.16     10.86 o 
  -9   7  11        4.14       -0.19     10.08 o 
  -8   7  11       12.23       27.57     10.53 o 
  -7   7  11        4.34       -0.33      8.97 o 
  -6   7  11       50.48       69.49     11.91 o 
  -5   7  11        4.20       24.62      9.62 o 
  -4   7  11       26.43       37.05      9.80 o 
  -3   7  11       53.28       44.50     10.24 o 
  -2   7  11       54.32       40.49     17.16 o 
  -1   7  11      314.13      325.14     17.55 o 
   0   7  11      498.75      465.51     19.80 o 
   1   7  11      526.29      490.54     17.55 o 
   2   7  11       23.92       13.75      6.72 o 
   3   7  11       55.51       64.48      9.95 o 
   4   7  11       41.21       46.04      9.33 o 
   5   7  11        0.48       -8.35      8.35 o 
   6   7  11      177.01      192.42     17.23 o 
   7   7  11       72.14       68.52     13.65 o 
 -10   8  11        1.23       -7.23     10.28 o 
  -9   8  11       45.08       64.91     13.10 o 
  -8   8  11      249.73      221.41     17.90 o 
  -7   8  11        1.16        3.67      9.70 o 
  -6   8  11        0.05       -0.05      8.78 o 
  -5   8  11       14.17        7.27     10.01 o 
  -4   8  11      196.05      159.83     18.31 o 
  -3   8  11      486.18      455.28     20.48 o 
  -2   8  11      190.03      218.82     28.48 o 
  -1   8  11        0.33       10.81      8.48 o 
   0   8  11       30.70       -5.90      7.82 o 
   1   8  11      387.01      419.16     16.70 o 
   2   8  11      306.62      259.39     14.26 o 
   3   8  11      126.04      147.85     13.37 o 
   4   8  11       43.71       19.39      8.64 o 
   5   8  11        5.87        0.57     10.70 o 
   6   8  11       11.81       17.77     10.99 o 
   7   8  11        0.41        1.05     12.02 o 
 -10   9  11       11.04       -5.85     10.11 o 
  -9   9  11       87.79       45.07     12.70 o 
  -8   9  11        3.84       -8.69      8.69 o 
  -7   9  11       47.21       53.01     11.99 o 
  -6   9  11       17.11       14.03     11.45 o 
  -5   9  11        1.49       -9.49      9.49 o 
  -4   9  11        1.21       17.06      9.18 o 
  -3   9  11        4.78       -3.96      8.41 o 
  -2   9  11        1.29       -7.43      7.43 o 
  -1   9  11       22.32       19.60      9.33 o 
   0   9  11       61.51       72.63      9.70 o 
   1   9  11      851.30      859.53     26.58 o 
   2   9  11        1.22        2.84     10.28 o 
   3   9  11        4.48       20.12      8.73 o 
   4   9  11       24.97       20.87     13.93 o 
   5   9  11       21.16       16.98     10.48 o 
   6   9  11      102.45       99.89     18.03 o 
   7   9  11       30.19       36.54     13.28 o 
 -10  10  11       43.09       49.57     14.28 o 
  -9  10  11      186.32      201.59     19.68 o 
  -8  10  11        0.49       -9.28      9.28 o 
  -7  10  11      176.96      152.27     15.68 o 
  -6  10  11       31.04       19.73     10.35 o 
  -5  10  11       65.72       73.04     12.05 o 
  -4  10  11      174.52      165.51     14.84 o 
  -3  10  11      152.94      169.60     14.59 o 
  -2  10  11        3.33        7.65      9.55 o 
  -1  10  11       61.55       42.40     10.19 o 
   0  10  11       22.08       20.63      7.96 o 
   1  10  11       12.21       -3.19      7.38 o 
   2  10  11        4.56       11.01      9.45 o 
   3  10  11       36.52       44.74     11.52 o 
   4  10  11       17.41       22.86     13.06 o 
   5  10  11      380.23      398.20     21.63 o 
   6  10  11       39.09       25.61     11.34 o 
   7  10  11        1.57        0.70     11.08 o 
 -10  11  11      285.76      254.70     23.77 o 
  -9  11  11       82.22       89.60     15.21 o 
  -8  11  11      124.82      142.24     16.19 o 
  -7  11  11      129.00      132.39     16.44 o 
  -6  11  11      116.62      133.89     17.85 o 
  -5  11  11        0.12        5.39      9.26 o 
  -4  11  11      815.88      799.79     36.41 o 
  -3  11  11       12.09       23.26      9.69 o 
  -2  11  11      421.83      401.62     19.39 o 
  -1  11  11        1.05       -3.65      8.09 o 
   0  11  11       93.17      100.99     10.45 o 
   1  11  11       37.48       34.57     10.46 o 
   2  11  11        4.12       -9.93      9.93 o 
   3  11  11       26.23       58.59      9.96 o 
   4  11  11      169.97      181.25     22.12 o 
   5  11  11      133.94      144.97     15.67 o 
   6  11  11      182.55      211.63     20.38 o 
   7  11  11       25.39       24.56     17.94 o 
 -10  12  11       69.77       97.07     18.44 o 
  -9  12  11      193.71      190.81     24.12 o 
  -8  12  11        0.18       -7.76      9.73 o 
  -7  12  11      367.12      421.01     22.08 o 
  -6  12  11      483.79      469.68     22.43 o 
  -5  12  11     1400.21     1360.67     34.81 o 
  -4  12  11     1203.36     1196.57     62.27 o 
  -3  12  11     1663.64     1658.96     37.25 o 
  -2  12  11        2.05        4.12      8.36 o 
  -1  12  11       90.76       83.64     11.46 o 
   0  12  11      347.08      385.68     16.51 o 
   1  12  11      212.82      192.26     18.66 o 
   2  12  11      430.80      444.39     28.09 o 
   3  12  11      262.30      232.25     16.93 o 
   4  12  11       81.72      119.56     14.58 o 
   5  12  11      356.88      377.08     21.73 o 
   6  12  11        0.42       -9.86      9.86 o 
   7  12  11       35.52       77.87     14.86 o 
 -10  13  11      272.98      303.08     25.82 o 
  -9  13  11      160.93      152.42     17.35 o 
  -8  13  11      308.72      282.50     23.03 o 
  -7  13  11      349.89      344.59     20.71 o 
  -6  13  11       39.73       55.73     11.74 o 
  -5  13  11        7.05       18.49     10.14 o 
  -4  13  11      558.99      519.87     22.57 o 
  -3  13  11       17.71       30.40     10.17 o 
  -2  13  11      257.89      260.60     16.96 o 
  -1  13  11       60.60       65.05     11.01 o 
   0  13  11      394.13      380.45     20.42 o 
   1  13  11      210.50      239.47     20.18 o 
   2  13  11      576.82      531.36     22.70 o 
   3  13  11       10.94        6.28     11.36 o 
   4  13  11        2.10        6.71     10.28 o 
   5  13  11        3.33        5.71     10.45 o 
   6  13  11        0.27      -10.32     10.32 o 
   7  13  11       47.47       61.12     15.55 o 
  -9  14  11      183.20      200.12     23.23 o 
  -8  14  11       10.99        8.83     11.82 o 
  -7  14  11       22.56       15.87     11.67 o 
  -6  14  11      726.49      744.07     41.63 o 
  -5  14  11        0.00        3.81      9.53 o 
  -4  14  11       72.12       88.24     12.92 o 
  -3  14  11       32.24       22.34      9.77 o 
  -2  14  11       76.42       70.58     11.66 o 
  -1  14  11      238.66      232.42     15.97 o 
   0  14  11      267.71      251.45     16.79 o 
   1  14  11      401.93      421.24     23.50 o 
   2  14  11        6.40        4.57     14.88 o 
   3  14  11        8.82        1.88     11.49 o 
   4  14  11       28.81       51.22     17.51 o 
   5  14  11       11.50       10.05     11.10 o 
   6  14  11        4.77        4.00     16.83 o 
  -9  15  11      234.25      283.32     53.27 o 
  -8  15  11       25.45       26.46     12.31 o 
  -7  15  11        0.24        9.48     11.09 o 
  -6  15  11      304.48      353.67     20.91 o 
  -5  15  11      721.55      718.16     32.08 o 
  -4  15  11      923.98      907.63     32.57 o 
  -3  15  11        0.17       -7.91      7.91 o 
  -2  15  11        0.02       10.52     15.76 o 
  -1  15  11        0.65        0.64      8.63 o 
   0  15  11       48.04       41.32     13.59 o 
   1  15  11      292.64      368.70     22.46 o 
   2  15  11      101.62      113.17     16.67 o 
   3  15  11        4.88       15.91     12.50 o 
   4  15  11      154.84      178.65     17.06 o 
   5  15  11      212.31      252.64     29.12 o 
   6  15  11      116.18      116.93     16.88 o 
  -9  16  11      257.88      271.59     24.44 o 
  -8  16  11       62.52       40.84     27.05 o 
  -7  16  11      190.03      193.14     17.93 o 
  -6  16  11       13.01        8.55     14.11 o 
  -5  16  11      502.16      500.08     28.83 o 
  -4  16  11      245.11      284.90     18.45 o 
  -3  16  11       45.87       36.75     10.84 o 
  -2  16  11      562.26      532.06     36.67 o 
  -1  16  11       69.91       74.58     12.09 o 
   0  16  11        1.33        4.85      8.94 o 
   1  16  11        0.01        2.72      9.13 o 
   2  16  11       50.20       39.26     15.08 o 
   3  16  11       72.69       79.23     16.46 o 
   4  16  11      408.78      477.12     24.09 o 
   5  16  11       10.57        0.08     12.52 o 
   6  16  11        2.56       -7.92     13.61 o 
  -9  17  11        0.01        8.77     15.72 o 
  -8  17  11      469.80      441.71     27.90 o 
  -7  17  11      568.32      662.94     27.48 o 
  -6  17  11       44.79       47.68     12.67 o 
  -5  17  11       27.10       18.46     10.69 o 
  -4  17  11      133.43      165.07     15.70 o 
  -3  17  11        2.67       -8.49      8.49 o 
  -2  17  11       16.22       13.90      9.60 o 
  -1  17  11       56.79       54.24     11.73 o 
   0  17  11        3.38       13.79     10.56 o 
   1  17  11       92.16       69.27     15.17 o 
   2  17  11      165.45      168.46     20.31 o 
   3  17  11      308.54      286.71     24.42 o 
   4  17  11        0.06       21.02     13.68 o 
   5  17  11      182.28      199.98     19.33 o 
   6  17  11      187.82      191.44     19.74 o 
  -8  18  11        0.84       -8.96     13.02 o 
  -7  18  11      744.42      787.22     29.55 o 
  -6  18  11      110.96      160.20     16.91 o 
  -5  18  11        5.98       -8.58      9.63 o 
  -4  18  11      113.62      102.31     14.13 o 
  -3  18  11       34.58       28.40     10.80 o 
  -2  18  11      283.55      285.92     21.16 o 
  -1  18  11      221.84      248.48     17.45 o 
   0  18  11        3.35       -1.98      9.72 o 
   1  18  11       32.89       61.54     14.77 o 
   2  18  11       16.84       34.43     13.38 o 
   3  18  11      140.52      132.74     19.51 o 
   4  18  11       40.33       49.22     23.95 o 
   5  18  11       21.47       14.46     12.49 o 
  -8  19  11       49.96       76.27     17.58 o 
  -7  19  11      259.47      265.85     19.90 o 
  -6  19  11      304.03      313.83     20.70 o 
  -5  19  11       47.40       49.78     12.49 o 
  -4  19  11       32.89       63.64     12.62 o 
  -3  19  11        4.62        6.07      9.59 o 
  -2  19  11        0.94       -6.21     10.95 o 
  -1  19  11       31.60       19.42     20.22 o 
   0  19  11       58.43       53.98     15.94 o 
   1  19  11        4.35      -16.41     22.30 o 
   2  19  11      369.09      392.29     26.57 o 
   3  19  11       51.15       34.27     14.74 o 
   4  19  11      398.58      394.02     28.76 o 
   5  19  11        0.03       21.76     22.62 o 
  -8  20  11      229.10      303.60     40.55 o 
  -7  20  11      183.83      190.97     21.31 o 
  -6  20  11      308.66      304.14     23.78 o 
  -5  20  11      210.82      250.19     18.94 o 
  -4  20  11        4.74        2.91      9.92 o 
  -3  20  11       33.85       37.53     11.61 o 
  -2  20  11        2.80       10.13     14.90 o 
  -1  20  11      120.17      137.98     17.28 o 
   0  20  11       53.42       71.56     14.87 o 
   1  20  11       65.84       78.32     16.48 o 
   2  20  11      369.49      367.62     26.51 o 
   3  20  11      531.63      529.90     31.35 o 
   4  20  11       83.69      101.34     19.52 o 
   5  20  11       12.23       -8.59     23.72 o 
  -7  21  11      297.85      313.82     35.00 o 
  -6  21  11        0.45      -10.07     10.07 o 
  -5  21  11      313.39      322.76     20.82 o 
  -4  21  11       76.75       90.32     14.15 o 
  -3  21  11      153.80      173.08     19.46 o 
  -2  21  11        9.07        9.09     11.49 o 
  -1  21  11       15.11       15.77     10.29 o 
   0  21  11       16.53       30.11     15.06 o 
   1  21  11       46.78       52.30     14.36 o 
   2  21  11       27.77       45.56     20.83 o 
   3  21  11      150.71      158.89     21.48 o 
   4  21  11       23.17       10.42     33.95 o 
  -7  22  11       14.72       20.47     14.39 o 
  -6  22  11       48.92       43.55     13.25 o 
  -5  22  11      149.16      139.36     16.15 o 
  -4  22  11      203.62      258.18     18.89 o 
  -3  22  11        4.65       30.23     17.00 o 
  -2  22  11       10.48       11.44     11.94 o 
  -1  22  11      222.98      261.08     18.88 o 
   0  22  11       70.90       79.03     15.88 o 
   1  22  11       29.43       31.27     16.10 o 
   2  22  11       54.67       54.77     15.80 o 
   3  22  11        0.01        3.50     13.91 o 
   4  22  11      141.34      187.22     25.07 o 
  -6  23  11      151.54      178.11     20.78 o 
  -5  23  11       67.60       71.30     14.17 o 
  -4  23  11        1.68      -15.20     15.20 o 
  -3  23  11      135.54      147.20     35.41 o 
  -2  23  11        0.25       -5.10     11.40 o 
  -1  23  11        0.00       16.03     12.88 o 
   0  23  11       13.67       -0.98     21.42 o 
   1  23  11      109.60      135.51     19.52 o 
   2  23  11       22.59       34.64     14.29 o 
   3  23  11      115.27      134.43     20.70 o 
  -6  24  11        0.48       -2.19     12.92 o 
  -5  24  11        2.14       -0.34     13.31 o 
  -4  24  11       68.47      122.44     18.21 o 
  -3  24  11       20.17       22.46     13.46 o 
  -2  24  11       35.76       32.20     14.02 o 
  -1  24  11       16.85       18.67     12.86 o 
   0  24  11        4.38       -4.07     20.87 o 
   1  24  11       28.07       40.41     15.32 o 
   2  24  11        2.72        3.74     20.59 o 
  -5  25  11      274.54      240.46     28.98 o 
  -4  25  11       22.72       40.23     14.62 o 
  -3  25  11       59.39       94.65     16.90 o 
  -2  25  11       10.39       10.33     15.20 o 
  -1  25  11      112.24       95.14     33.52 o 
   0  25  11       39.57       63.40     15.53 o 
   1  25  11      398.99      447.45     41.46 o 
   2  25  11       80.89       95.74     18.99 o 
  -4  26  11        0.40       19.22     13.52 o 
  -3  26  11      117.81      134.70     19.35 o 
  -2  26  11        8.19       -0.87     18.10 o 
  -1  26  11        0.06      -22.30     27.17 o 
   0  26  11        0.72       32.30     15.72 o 
   1  26  11        2.08       34.39     15.61 o 
  -2  27  11        2.43      -10.93     15.39 o 
  -1  27  11       41.27       19.14     20.80 o 
 -10   0  12        0.14        7.84     16.49 o 
  -9   0  12        7.17      -10.39     14.17 o 
  -8   0  12       73.49       89.90     22.02 o 
  -7   0  12        1.72      -15.41     18.10 o 
  -6   0  12       45.79       31.07     14.08 o 
  -5   0  12       10.52       27.92     14.60 o 
  -4   0  12      109.64       83.15     26.85 o 
  -3   0  12      941.77      930.07     40.43 o 
  -2   0  12      302.82      312.59     52.19 o 
  -1   0  12     1362.23     1132.22     43.21 o 
   0   0  12      262.69      261.77     41.03 o 
   1   0  12      541.77      490.26     29.90 o 
   2   0  12       44.76       55.43     31.98 o 
   3   0  12       78.55       74.18     18.11 o 
   4   0  12      835.95      860.00     30.58 o 
   5   0  12       24.17       44.98     19.61 o 
   6   0  12       49.79       81.52     18.90 o 
 -10   1  12       80.01       61.16     14.23 o 
  -9   1  12       39.18       33.13     13.67 o 
  -8   1  12        4.64       -9.44      9.44 o 
  -7   1  12        5.81        3.55      8.74 o 
  -6   1  12      174.69      180.47     16.37 o 
  -5   1  12        8.43        8.30      8.93 o 
  -4   1  12      365.50      331.60     18.94 o 
  -3   1  12      462.50      534.89     31.01 o 
  -2   1  12      312.75      278.57     17.59 o 
  -1   1  12      198.20      212.96     17.33 o 
   0   1  12        7.42       19.91      9.55 o 
   1   1  12      195.11      201.65     15.57 o 
   2   1  12      197.06      169.62     14.74 o 
   3   1  12      103.25       98.89     12.76 o 
   4   1  12       19.56       35.21      9.31 o 
   5   1  12      217.43      227.13     16.65 o 
   6   1  12       67.29       89.27     12.99 o 
   7   1  12        8.31        5.48     19.31 o 
 -10   2  12       61.15       52.37     13.39 o 
  -9   2  12      133.67      116.16     15.86 o 
  -8   2  12        3.39       -4.14     10.80 o 
  -7   2  12      258.92      253.60     18.47 o 
  -6   2  12        3.41        9.96      9.10 o 
  -5   2  12       62.64       81.68     12.35 o 
  -4   2  12       97.32       93.07     12.48 o 
  -3   2  12        3.68        5.65      9.08 o 
  -2   2  12       85.86       72.57     11.94 o 
  -1   2  12      148.44      151.14     16.02 o 
   0   2  12      332.96      325.62     21.19 o 
   1   2  12       27.47       25.78      9.83 o 
   2   2  12      252.13      217.52     17.85 o 
   3   2  12       89.86       80.22     12.27 o 
   4   2  12       44.10       46.96      8.69 o 
   5   2  12        1.92        1.75      8.33 o 
   6   2  12        1.37        5.99     10.72 o 
   7   2  12        4.42        6.50     15.08 o 
 -10   3  12        0.08        2.99     11.24 o 
  -9   3  12        8.36       17.61     11.50 o 
  -8   3  12        3.64        0.77      9.66 o 
  -7   3  12       24.38       23.25     10.48 o 
  -6   3  12        2.98       13.64      9.87 o 
  -5   3  12        3.25       -7.42     16.63 o 
  -4   3  12      104.16       88.27     12.72 o 
  -3   3  12       31.19       23.71      9.87 o 
  -2   3  12      947.44      906.97     34.99 o 
  -1   3  12       21.54       29.13      9.97 o 
   0   3  12      148.39      145.70     13.99 o 
   1   3  12       36.04       54.51     10.95 o 
   2   3  12      130.10      127.98     13.84 o 
   3   3  12        2.67        2.69      8.92 o 
   4   3  12       28.93       31.99     10.06 o 
   5   3  12       13.51       23.40      8.89 o 
   6   3  12      265.88      319.70     22.93 o 
   7   3  12        2.55      -11.35     11.35 o 
 -10   4  12       61.37       43.87     13.45 o 
  -9   4  12      112.03      123.78     15.74 o 
  -8   4  12       57.63       43.75     11.92 o 
  -7   4  12      376.99      418.23     22.20 o 
  -6   4  12      102.60      103.56     13.97 o 
  -5   4  12      138.41      108.49     13.72 o 
  -4   4  12       23.62       17.00      9.68 o 
  -3   4  12       67.29       59.45     11.19 o 
  -2   4  12       61.26       52.89     10.92 o 
  -1   4  12       34.45       37.44     10.59 o 
   0   4  12      361.45      343.21     18.77 o 
   1   4  12        1.99        1.74      9.41 o 
   2   4  12      124.32      111.63     13.02 o 
   3   4  12      115.03      111.73     14.22 o 
   4   4  12       45.69       58.24     10.18 o 
   5   4  12      180.72      213.59     14.84 o 
   6   4  12       13.13       14.16     12.44 o 
   7   4  12       21.15       10.15     13.02 o 
 -10   5  12        4.34       -2.72     10.99 o 
  -9   5  12        2.56       -2.32      9.83 o 
  -8   5  12       59.84       79.35     13.40 o 
  -7   5  12      105.96      100.84     14.24 o 
  -6   5  12       46.63       64.64     12.27 o 
  -5   5  12        0.16       23.68      9.84 o 
  -4   5  12        1.12        9.96      9.19 o 
  -3   5  12       44.80       45.06     10.88 o 
  -2   5  12      191.46      170.26     15.50 o 
  -1   5  12      171.49      186.72     16.90 o 
   0   5  12       44.85       40.67     10.62 o 
   1   5  12      655.51      664.24     25.37 o 
   2   5  12       92.63      121.04     13.42 o 
   3   5  12        0.30       -1.72      9.07 o 
   4   5  12        0.06       -4.08      9.54 o 
   5   5  12       16.87       14.62     11.01 o 
   6   5  12       15.53       17.82     11.33 o 
   7   5  12      103.27      137.48     18.85 o 
 -10   6  12        6.38       11.79     11.38 o 
  -9   6  12       13.24       18.29     11.12 o 
  -8   6  12      378.61      385.48     22.49 o 
  -7   6  12        0.02       12.48      9.55 o 
  -6   6  12      135.05      121.28     15.94 o 
  -5   6  12       88.24       80.37     12.69 o 
  -4   6  12        2.83        9.24      8.84 o 
  -3   6  12       88.15       76.96     12.23 o 
  -2   6  12       24.80        9.43      9.93 o 
  -1   6  12       62.38       45.46     10.49 o 
   0   6  12        4.07       -0.28      8.65 o 
   1   6  12      469.85      441.00     20.55 o 
   2   6  12      743.80      763.21     25.14 o 
   3   6  12      361.35      357.80     19.52 o 
   4   6  12      223.66      219.91     17.02 o 
   5   6  12       73.32       81.13     14.81 o 
   6   6  12      254.91      277.80     25.61 o 
 -10   7  12      445.64      467.47     25.60 o 
  -9   7  12       47.28       60.62     13.74 o 
  -8   7  12       40.32       42.71     12.39 o 
  -7   7  12       36.63       43.87     11.98 o 
  -6   7  12       23.22       -5.78     10.09 o 
  -5   7  12      108.56      110.96     13.83 o 
  -4   7  12        5.02       -2.61      8.87 o 
  -3   7  12      160.71      137.79     17.68 o 
  -2   7  12       53.90       50.22     11.14 o 
  -1   7  12      124.56       90.41     12.14 o 
   0   7  12        0.84       -7.76      9.06 o 
   1   7  12      416.89      445.94     20.75 o 
   2   7  12       24.07       26.89     10.42 o 
   3   7  12        5.04       17.20      9.66 o 
   4   7  12      155.58      176.01     22.99 o 
   5   7  12       16.90       15.73     10.58 o 
   6   7  12      114.92      118.62     15.93 o 
 -10   8  12       24.51       32.37     12.99 o 
  -9   8  12       29.41       22.24     11.75 o 
  -8   8  12      157.46      154.35     16.69 o 
  -7   8  12      189.18      209.95     18.20 o 
  -6   8  12        0.23       15.61     10.33 o 
  -5   8  12       42.57       19.80     10.40 o 
  -4   8  12        0.10        2.24      8.78 o 
  -3   8  12      381.85      440.91     21.23 o 
  -2   8  12       80.97       78.12     12.28 o 
  -1   8  12       10.32       10.99      9.25 o 
   0   8  12      147.02      155.94     14.54 o 
   1   8  12       26.25       27.15     10.11 o 
   2   8  12       11.93        2.35     11.14 o 
   3   8  12       82.94       83.09     14.78 o 
   4   8  12       69.72       75.51     15.24 o 
   5   8  12      103.41      125.09     15.31 o 
   6   8  12        0.00       -6.31     10.53 o 
 -10   9  12      106.14       95.24     17.74 o 
  -9   9  12      134.36      128.55     16.87 o 
  -8   9  12        6.81      -14.95     14.95 o 
  -7   9  12       62.93       52.14     12.68 o 
  -6   9  12      729.48      720.94     32.35 o 
  -5   9  12      158.67      132.33     14.89 o 
  -4   9  12      260.79      210.71     20.64 o 
  -3   9  12      134.65      162.38     15.16 o 
  -2   9  12       38.32       26.77     10.10 o 
  -1   9  12      136.41      141.60     18.67 o 
   0   9  12        9.68       -0.19      8.83 o 
   1   9  12       25.71       17.56     10.00 o 
   2   9  12       11.67       -7.11     10.51 o 
   3   9  12        6.31       18.23      9.95 o 
   4   9  12      353.86      326.08     24.12 o 
   5   9  12       36.39       38.29     14.74 o 
   6   9  12      330.28      400.09     23.06 o 
  -9  10  12       73.54       50.16     20.23 o 
  -8  10  12       26.98       23.52     12.28 o 
  -7  10  12       72.46       67.05     20.73 o 
  -6  10  12        2.79       10.14     10.30 o 
  -5  10  12        2.71        0.46     10.63 o 
  -4  10  12       19.14       23.81     13.85 o 
  -3  10  12      100.94      112.46     13.78 o 
  -2  10  12      354.10      317.20     22.78 o 
  -1  10  12       14.17       11.86      9.19 o 
   0  10  12       46.26       53.03     15.39 o 
   1  10  12       49.21       40.26     15.12 o 
   2  10  12       19.48       -5.84     12.19 o 
   3  10  12      407.59      418.97     30.58 o 
   4  10  12        0.95      -11.53     11.53 o 
   5  10  12       98.76      133.25     19.43 o 
   6  10  12        3.80       12.69     14.72 o 
  -9  11  12       85.16       72.28     14.69 o 
  -8  11  12      105.61      115.51     16.19 o 
  -7  11  12        1.19        0.99     10.16 o 
  -6  11  12      214.44      209.76     29.20 o 
  -5  11  12      457.39      448.17     22.66 o 
  -4  11  12       31.27       21.64     10.45 o 
  -3  11  12      298.38      290.04     18.57 o 
  -2  11  12        0.58       -0.71      9.93 o 
  -1  11  12      200.64      228.24     17.03 o 
   0  11  12       19.03       29.40      9.97 o 
   1  11  12      103.68      136.34     17.52 o 
   2  11  12        7.81        9.58     11.34 o 
   3  11  12      107.04      119.23     17.82 o 
   4  11  12       35.68       67.61     16.24 o 
   5  11  12        3.24       -2.45     12.76 o 
   6  11  12      100.96       98.06     21.34 o 
  -9  12  12       42.30       41.62     13.60 o 
  -8  12  12        7.88       22.13     12.44 o 
  -7  12  12        4.37       20.88     11.24 o 
  -6  12  12        3.56       -0.44     15.33 o 
  -5  12  12       40.43       31.66     10.96 o 
  -4  12  12        0.69       -4.79      9.07 o 
  -3  12  12        0.17        1.15      9.32 o 
  -2  12  12       56.50       67.68     11.93 o 
  -1  12  12       10.32        8.94      9.51 o 
   0  12  12        0.03        3.48     12.19 o 
   1  12  12      874.92      870.03     33.87 o 
   2  12  12      345.77      392.44     23.68 o 
   3  12  12       48.73       39.12     15.34 o 
   4  12  12       79.81       85.87     17.11 o 
   5  12  12      255.24      277.93     24.60 o 
   6  12  12        0.95       -2.17     13.37 o 
  -9  13  12      182.56      173.68     29.61 o 
  -8  13  12       40.16       33.08     17.01 o 
  -7  13  12      142.18      135.42     16.61 o 
  -6  13  12       39.56       33.54     11.97 o 
  -5  13  12      312.80      285.82     19.48 o 
  -4  13  12      442.67      414.42     21.88 o 
  -3  13  12      315.41      287.39     18.74 o 
  -2  13  12        3.27       -2.94     14.02 o 
  -1  13  12      421.88      447.08     21.24 o 
   0  13  12       15.75       16.26     11.83 o 
   1  13  12        1.26        8.97     13.67 o 
   2  13  12      131.12      126.84     17.03 o 
   3  13  12        0.42      -11.86     11.86 o 
   4  13  12       17.93       16.31     14.22 o 
   5  13  12       14.93        5.37     14.32 o 
  -9  14  12      170.99      189.94     19.68 o 
  -8  14  12        9.00        3.41     11.18 o 
  -7  14  12     1201.35     1339.65     46.86 o 
  -6  14  12        9.55       17.14     11.32 o 
  -5  14  12        0.13        4.47     10.24 o 
  -4  14  12       17.27       -0.49      9.85 o 
  -3  14  12      275.20      294.91     19.03 o 
  -2  14  12       53.93       64.15     12.75 o 
  -1  14  12      182.39      172.98     15.47 o 
   0  14  12      321.74      272.06     25.05 o 
   1  14  12       31.27       32.03     15.23 o 
   2  14  12      180.61      211.46     31.68 o 
   3  14  12      104.26      122.65     21.09 o 
   4  14  12       99.16      101.77     18.27 o 
   5  14  12        2.97        0.83     13.32 o 
  -8  15  12      167.41      179.83     18.60 o 
  -7  15  12       64.62       89.28     15.21 o 
  -6  15  12      101.09       76.16     14.60 o 
  -5  15  12       53.96       45.37     12.06 o 
  -4  15  12       16.57       20.27     10.42 o 
  -3  15  12      237.18      212.18     16.91 o 
  -2  15  12      321.53      315.26     22.20 o 
  -1  15  12       18.51        3.86     10.79 o 
   0  15  12        8.40       -5.78     10.89 o 
   1  15  12        3.90       -3.59     13.39 o 
   2  15  12      205.04      228.73     26.11 o 
   3  15  12        3.91       25.15     13.28 o 
   4  15  12        0.13       -9.04     24.17 o 
   5  15  12      204.07      207.30     23.91 o 
  -8  16  12      135.25      132.25     17.31 o 
  -7  16  12      241.24      229.45     31.44 o 
  -6  16  12       28.11       12.35     16.81 o 
  -5  16  12       13.00        2.30     10.32 o 
  -4  16  12       23.25       19.44     12.72 o 
  -3  16  12        0.18        2.35      9.71 o 
  -2  16  12      112.80      110.57     16.68 o 
  -1  16  12      189.71      172.92     19.39 o 
   0  16  12        1.67       13.65     11.78 o 
   1  16  12      309.98      342.67     31.14 o 
   2  16  12      204.99      240.41     22.71 o 
   3  16  12       11.86       24.72     14.18 o 
   4  16  12      256.51      296.88     25.95 o 
   5  16  12       17.05      -14.81     16.72 o 
  -8  17  12      206.92      209.90     20.03 o 
  -7  17  12       28.91       23.54     13.11 o 
  -6  17  12        9.94        5.09     13.41 o 
  -5  17  12       68.80       56.92     13.23 o 
  -4  17  12       41.20       57.82     17.85 o 
  -3  17  12      112.52      129.86     15.23 o 
  -2  17  12       25.12       40.98     14.67 o 
  -1  17  12      287.27      254.84     22.14 o 
   0  17  12      106.11       94.66     24.14 o 
   1  17  12       15.15        9.43     14.72 o 
   2  17  12      163.13      164.75     20.77 o 
   3  17  12       78.96       54.86     16.48 o 
   4  17  12        4.41       35.16     15.22 o 
  -7  18  12      236.00      285.16     21.48 o 
  -6  18  12      144.92      165.80     17.92 o 
  -5  18  12      178.52      216.73     18.55 o 
  -4  18  12        4.12        4.79     10.79 o 
  -3  18  12      117.01      128.17     15.58 o 
  -2  18  12        1.20        1.19     18.06 o 
  -1  18  12      139.05      150.60     18.78 o 
   0  18  12       10.00        0.26     11.59 o 
   1  18  12        0.87       -3.20     16.59 o 
   2  18  12      256.25      266.65     24.11 o 
   3  18  12      302.69      355.75     27.78 o 
   4  18  12        1.04      -18.28     24.22 o 
  -7  19  12      630.19      736.61     30.42 o 
  -6  19  12       40.82       48.25     13.63 o 
  -5  19  12       30.85       23.54     12.25 o 
  -4  19  12      103.96      129.74     16.24 o 
  -3  19  12      116.48      136.06     20.12 o 
  -2  19  12       16.80       27.87     13.12 o 
  -1  19  12        2.27       14.48     14.93 o 
   0  19  12      129.42      182.76     29.87 o 
   1  19  12      461.76      475.55     36.04 o 
   2  19  12      111.52      146.93     20.65 o 
   3  19  12        1.56       23.15     14.64 o 
   4  19  12        9.39       14.91     28.40 o 
  -6  20  12       64.40       75.49     15.17 o 
  -5  20  12      119.33      150.88     17.14 o 
  -4  20  12       11.24       18.03     11.98 o 
  -3  20  12        7.72       26.45     14.38 o 
  -2  20  12        1.27       15.86     13.68 o 
  -1  20  12      124.07      154.41     22.17 o 
   0  20  12       93.45      105.06     26.85 o 
   1  20  12       93.13       83.87     20.89 o 
   2  20  12        1.07      -13.66     18.86 o 
   3  20  12       34.94       53.04     16.52 o 
  -6  21  12       12.53       16.51     12.23 o 
  -5  21  12      287.85      337.86     21.80 o 
  -4  21  12       37.58       52.20     16.10 o 
  -3  21  12        0.41       20.55     13.80 o 
  -2  21  12      189.16      193.96     20.85 o 
  -1  21  12        9.45       15.33     15.72 o 
   0  21  12      169.13      188.00     26.18 o 
   1  21  12        6.95        0.60     15.79 o 
   2  21  12       62.89       71.42     17.40 o 
   3  21  12       41.31       29.37     16.48 o 
  -5  22  12       41.25       68.32     14.53 o 
  -4  22  12      145.30      112.22     19.34 o 
  -3  22  12      346.80      320.95     31.36 o 
  -2  22  12       54.89       77.18     16.34 o 
  -1  22  12       43.18       68.23     23.83 o 
   0  22  12        2.64      -14.08     14.08 o 
   1  22  12      208.94      275.15     48.57 o 
   2  22  12      281.74      317.54     26.63 o 
  -4  23  12       15.72        0.84     21.42 o 
  -3  23  12        0.10       22.86     13.04 o 
  -2  23  12       10.98        7.28     13.13 o 
  -1  23  12       10.98       41.75     18.21 o 
   0  23  12       37.15        6.51     17.20 o 
   1  23  12      204.17      229.42     29.22 o 
  -3  24  12        5.00        6.01     13.94 o 
  -2  24  12      372.36      373.50     33.67 o 
  -1  24  12       14.03        3.93     15.46 o 
   0  24  12       20.79       71.26     20.86 o 
  -9   1  13        3.81       17.76     11.34 o 
  -8   1  13        6.46       -0.29      9.98 o 
  -7   1  13       14.11       10.95     10.39 o 
  -6   1  13       24.00       12.20     13.90 o 
  -5   1  13       86.77       92.18     13.87 o 
  -4   1  13        9.90       -1.44      9.37 o 
  -3   1  13     1133.65     1100.50     32.42 o 
  -2   1  13       95.37      104.52     13.78 o 
  -1   1  13      571.43      536.94     23.36 o 
   0   1  13       94.37       83.65     12.89 o 
   1   1  13        0.31        4.34     12.98 o 
   2   1  13       55.77       79.69     14.02 o 
   3   1  13       89.08      110.12     16.55 o 
   4   1  13      183.39      225.38     20.75 o 
   5   1  13      108.20      143.09     22.60 o 
   6   1  13       54.34       80.25     27.76 o 
  -9   2  13       19.42       38.39     13.34 o 
  -8   2  13      227.69      219.54     19.24 o 
  -7   2  13       13.34       13.80     10.23 o 
  -6   2  13        1.68        9.10     14.21 o 
  -5   2  13        1.52       -8.97      8.97 o 
  -4   2  13       11.87        8.29      9.96 o 
  -3   2  13     1337.21     1323.59     35.37 o 
  -2   2  13      192.01      165.12     15.92 o 
  -1   2  13      147.37      164.22     15.69 o 
   0   2  13      317.88      308.95     18.73 o 
   1   2  13      444.98      470.43     22.02 o 
   2   2  13      436.72      431.67     21.55 o 
   3   2  13        3.77        2.97      9.62 o 
   4   2  13       75.41       56.14     17.24 o 
   5   2  13        0.68        7.66     32.89 o 
   6   2  13       75.92       97.75     28.96 o 
  -9   3  13       52.20       33.86     13.38 o 
  -8   3  13       21.55       31.79     12.33 o 
  -7   3  13       40.14       56.92     12.85 o 
  -6   3  13      759.31      743.64     28.48 o 
  -5   3  13      165.19      148.63     17.16 o 
  -4   3  13      113.42      122.31     14.32 o 
  -3   3  13      692.61      674.87     40.59 o 
  -2   3  13       57.26       47.53     11.93 o 
  -1   3  13      475.08      449.71     21.83 o 
   0   3  13      107.85      100.03     13.66 o 
   1   3  13       96.39      102.21     15.57 o 
   2   3  13      251.53      259.37     20.64 o 
   3   3  13      134.70      126.53     22.30 o 
   4   3  13       19.45       25.59     12.82 o 
   5   3  13       85.68      101.82     16.48 o 
  -9   4  13      170.75      204.45     19.84 o 
  -8   4  13      524.98      559.17     26.79 o 
  -7   4  13      242.57      210.60     18.20 o 
  -6   4  13       89.73      112.19     15.21 o 
  -5   4  13        0.27        1.57      9.41 o 
  -4   4  13     1059.30      981.27     48.16 o 
  -3   4  13       27.51       27.43     10.78 o 
  -2   4  13      378.44      350.81     20.12 o 
  -1   4  13       66.26       55.83     11.95 o 
   0   4  13       63.02       61.15     12.20 o 
   1   4  13      144.88      163.00     15.68 o 
   2   4  13        6.53       -0.36     10.10 o 
   3   4  13       16.11       27.01     13.66 o 
   4   4  13      139.23      179.24     19.73 o 
   5   4  13      251.70      302.55     29.57 o 
  -9   5  13      705.17      736.86     30.32 o 
  -8   5  13        0.48        3.94     10.98 o 
  -7   5  13        1.43        6.57     10.38 o 
  -6   5  13      169.10      175.62     20.90 o 
  -5   5  13       82.04       91.88     14.08 o 
  -4   5  13       39.11       35.62     11.39 o 
  -3   5  13      298.04      297.82     19.24 o 
  -2   5  13        1.97        1.37      9.21 o 
  -1   5  13       63.58       48.82     11.82 o 
   0   5  13        0.98       14.62      9.71 o 
   1   5  13      157.30      179.66     16.00 o 
   2   5  13      231.97      213.55     21.50 o 
   3   5  13        3.84       -2.59     13.04 o 
   4   5  13        4.32       11.72     16.72 o 
   5   5  13      174.57      185.80     25.59 o 
  -9   6  13       48.36       54.04     17.42 o 
  -8   6  13       39.41       47.27     13.46 o 
  -7   6  13        0.92        2.12     10.63 o 
  -6   6  13        0.29        9.70     11.58 o 
  -5   6  13       39.66       39.49     11.98 o 
  -4   6  13        3.48       -6.45      9.26 o 
  -3   6  13      305.61      313.49     19.60 o 
  -2   6  13       37.89       25.78     10.85 o 
  -1   6  13      103.49       89.64     13.45 o 
   0   6  13       25.04       14.51     10.29 o 
   1   6  13        3.13       -8.78      9.25 o 
   2   6  13      116.54      100.24     16.82 o 
   3   6  13       69.04       73.62     16.00 o 
   4   6  13      464.97      562.81     36.48 o 
   5   6  13       18.47       26.79     15.89 o 
  -9   7  13       35.63       38.44     13.10 o 
  -8   7  13      167.40      205.45     19.16 o 
  -7   7  13       58.17       42.61     15.07 o 
  -6   7  13       16.51       26.44     11.81 o 
  -5   7  13       25.42        5.15     12.54 o 
  -4   7  13      141.03      144.01     15.64 o 
  -3   7  13      186.85      162.17     15.99 o 
  -2   7  13       63.82       62.30     12.22 o 
  -1   7  13      172.38      176.11     17.77 o 
   0   7  13       20.01       32.13     10.84 o 
   1   7  13        7.84        8.10      9.45 o 
   2   7  13      254.67      296.97     23.42 o 
   3   7  13       58.38       89.04     19.81 o 
   4   7  13       86.95       59.41     19.19 o 
   5   7  13        0.83       -8.82     14.49 o 
  -9   8  13      101.47      106.75     17.14 o 
  -8   8  13       39.36       40.05     13.00 o 
  -7   8  13      285.31      270.62     20.38 o 
  -6   8  13       83.93       66.87     21.37 o 
  -5   8  13      204.38      175.87     20.99 o 
  -4   8  13      118.24      112.60     14.04 o 
  -3   8  13        0.46       -8.82      8.82 o 
  -2   8  13      105.65       96.11     13.44 o 
  -1   8  13       27.93       24.80     10.48 o 
   0   8  13      231.60      232.68     17.41 o 
   1   8  13       25.85       18.55     10.20 o 
   2   8  13       38.03       41.13     17.47 o 
   3   8  13       77.33      101.55     16.93 o 
   4   8  13      297.57      356.48     31.68 o 
   5   8  13      177.28      175.48     25.81 o 
  -9   9  13       25.20       41.69     13.79 o 
  -8   9  13        9.40       -1.91     20.47 o 
  -7   9  13        8.07       -1.35     11.23 o 
  -6   9  13       98.90      117.61     15.46 o 
  -5   9  13       22.65       16.42     10.63 o 
  -4   9  13       74.95       93.92     14.07 o 
  -3   9  13      124.89      146.07     15.75 o 
  -2   9  13      488.03      525.57     31.44 o 
  -1   9  13       11.96       22.28     13.49 o 
   0   9  13       28.65       41.29     11.32 o 
   1   9  13       80.01       72.25     16.89 o 
   2   9  13       68.81       73.03     16.09 o 
   3   9  13      135.79      156.57     31.98 o 
   4   9  13       20.81       39.51     17.28 o 
   5   9  13       10.79        1.21     22.33 o 
  -8  10  13       23.49       16.82     19.27 o 
  -7  10  13      303.26      299.60     33.44 o 
  -6  10  13      464.41      437.09     24.63 o 
  -5  10  13      157.73      174.00     22.88 o 
  -4  10  13      135.83      110.88     14.99 o 
  -3  10  13       93.33      109.54     14.47 o 
  -2  10  13       86.75      101.44     14.10 o 
  -1  10  13       87.71      102.77     14.06 o 
   0  10  13       55.10       78.56     12.87 o 
   1  10  13       37.10       25.61     15.16 o 
   2  10  13      183.75      200.40     20.98 o 
   3  10  13       56.44       65.98     29.87 o 
   4  10  13      132.77      138.86     23.89 o 
   5  10  13       32.18       26.55     24.74 o 
  -8  11  13      163.07      175.11     24.21 o 
  -7  11  13       18.19       -7.00     11.06 o 
  -6  11  13        0.06       30.21     11.52 o 
  -5  11  13       57.42       59.48     15.52 o 
  -4  11  13       74.19       64.85     18.38 o 
  -3  11  13       82.88       84.99     13.79 o 
  -2  11  13      208.32      206.83     18.64 o
[truncated: 20,602 more chars]
